# Supplementary material for: In-depth analysis of the treatment effect and synergistic mechanism of TanReQing injection on clinical multi-drug resistant Pseudomonas aeruginosa
Source: Microbiol Spectr. 2024 Feb 28;12(4):e02726-23. doi: 10.1128/spectrum.02726-23 (PMC10986576; doi:10.1128/spectrum.02726-23)
Supplement: Data S1 — Data for Fig. 5A. [file spectrum.02726-23-s0001.xlsx]

## Sheet: correlation_table
	Q9HUP7	Q9HWB4	Q9HXR7	Q9HU23	Q9HUP4	Q9I7A8	Q9HY77	Q9HVV4	Q9I3F6	Q9I402	P53641	Q9I6J1	P00282	Q9HWZ2	Q9I0T1	Q9I749	Q9I3G0	O33877	Q9HVH4	Q9HU18	Q9HX91	Q9I4U8	Q51390	Q9HVZ5	Q9I0J8	Q9HWC5	O85732	Q9HW86	Q9HTU9	O82851	Q9HXZ5	Q9HWD1	Q9HWE0	Q9HVW1	Q9HT80	Q9HW65	Q9HVY4	Q9I3G1	P55218	Q9I5U3	P33641	Q9HZL4	Q9HYZ3	Q9HZH7	Q9HX10	Q9HXW6	Q9HW11	Q9I4Q3	Q9I3D7
Q9HUP7	1	0.50749	0.72767	0.50815	0.52701	0.43672	0.5978	0.54398	0.3935	0.34337	0.5738	0.49903	0.62912	0.62271	0.30765	0.36711	0.19887	0.25846	0.43737	0.27072	0.36992	0.32145	0.44094	0.56411	0	0	0	0.39427	0.29492	0.23589	0.20935	0.26971	0.42019	0.48868	0.35692	0.64002	0.37482	0.53089	0.3209	0.52809	0.60757	0.2308	0.46246	0.50541	0.53739	0.3514	0.35392	0.2801	0
Q9HWB4	0.50749	1	0.6564	0.70566	0.72147	0.46133	0.65945	0.58804	0.46621	0.43703	0.55812	0.55224	0.50579	0.4886	0.40699	0.54827	0.311	0.39907	0.52642	0.27589	0.38619	0.39614	0.45524	0.55324	0	0.15916	0	0.24038	0.31162	0.36003	0.27557	0.27464	0.47763	0.59152	0.47755	0.45339	0.44075	0.58885	0	0.3585	0.32884	0	0.30112	0.32247	0.21352	0.27805	0.44388	0.38583	0
Q9HXR7	0.72767	0.6564	1	0.60963	0.67478	0.58375	0.81855	0.6847	0.5234	0.46346	0.78703	0.65108	0.68832	0.72788	0.47323	0.51694	0.36778	0.46059	0.58621	0.31417	0.37419	0.44275	0.52368	0.52043	0.19997	0	0	0.33791	0.3216	0.25969	0.33488	0.43305	0.52797	0.52656	0.37	0.61853	0.40923	0.52368	0	0.27333	0.29503	0.3323	0.44108	0.36005	0.34096	0.28127	0.54884	0.4672	0
Q9HU23	0.50815	0.70566	0.60963	1	0.8025	0.58759	0.70529	0.73578	0.60823	0.49213	0.53652	0.65539	0.44853	0.48228	0.47029	0.56508	0.29933	0.49069	0.53133	0.40837	0.44745	0.53263	0.5457	0.54259	0.37857	0.53318	0.28909	0.52162	0.57258	0.44355	0.50901	0.6173	0.67507	0.84631	0.65271	0.61489	0.55966	0.5276	0.30606	0.39723	0.30947	0.38346	0.21738	0.22967	0.28479	0.31091	0.62237	0.54768	0
Q9HUP4	0.52701	0.72147	0.67478	0.8025	1	0.65771	0.79858	0.78752	0.70415	0.64027	0.72156	0.68753	0.6	0.62119	0.63455	0.6773	0.59027	0.56931	0.72508	0.56482	0.5989	0.65047	0.74715	0.70479	0.57999	0.62937	0.48426	0.58764	0.65119	0.64069	0.64353	0.66676	0.75109	0.73824	0.69327	0.72343	0.70109	0.75069	0.36798	0.46471	0.27343	0.48362	0.38006	0.53459	0.54416	0.52021	0.71455	0.57824	0.28165
Q9I7A8	0.43672	0.46133	0.58375	0.58759	0.65771	1	0.60265	0.65836	0.72098	0.68074	0.58434	0.64638	0.59774	0.61624	0.55674	0.70264	0.65257	0.51172	0.54747	0.58063	0.63885	0.52374	0.69111	0.77834	0.51414	0.43831	0.45538	0.36341	0.29383	0.33531	0.50221	0.52893	0.54487	0.50324	0.54	0.55709	0.64026	0.58991	0.14195	0.35209	0.24519	0.50634	0.3206	0.5123	0.41801	0.45768	0.56206	0.37917	0.30915
Q9HY77	0.5978	0.65945	0.81855	0.70529	0.79858	0.60265	1	0.87846	0.72224	0.65291	0.82924	0.68459	0.68469	0.77189	0.54203	0.54602	0.52366	0.58418	0.67116	0.53948	0.45944	0.54272	0.68597	0.57794	0.35689	0.35272	0.34598	0.50562	0.54984	0.599	0.56143	0.66664	0.76085	0.63166	0.5342	0.72861	0.72179	0.70815	0.26676	0.44749	0.3428	0.38358	0.4886	0.47267	0.51282	0.4024	0.80506	0.64908	0.21549
Q9HVV4	0.54398	0.58804	0.6847	0.73578	0.78752	0.65836	0.87846	1	0.84525	0.73761	0.79592	0.80481	0.65168	0.76642	0.67341	0.62887	0.50677	0.62243	0.67789	0.56027	0.5641	0.59105	0.74439	0.60015	0.43905	0.51979	0.42553	0.6334	0.59283	0.5893	0.61014	0.72846	0.68743	0.66851	0.59326	0.73731	0.7383	0.79414	0.40443	0.55677	0.50322	0.4756	0.40473	0.44873	0.52428	0.32948	0.80622	0.67289	0.34406
Q9I3F6	0.3935	0.46621	0.5234	0.60823	0.70415	0.72098	0.72224	0.84525	1	0.88208	0.7244	0.80036	0.66336	0.74075	0.62837	0.66622	0.57427	0.64993	0.60804	0.74796	0.65513	0.6347	0.77187	0.69433	0.47589	0.52776	0.57826	0.55697	0.44699	0.45777	0.53806	0.61404	0.5082	0.5368	0.49674	0.62999	0.73078	0.79423	0.31534	0.47128	0.31622	0.50394	0.4332	0.52747	0.50527	0.34153	0.759	0.68625	0.5212
Q9I402	0.34337	0.43703	0.46346	0.49213	0.64027	0.68074	0.65291	0.73761	0.88208	1	0.76424	0.83612	0.76867	0.79528	0.63686	0.74766	0.67854	0.67626	0.66036	0.85288	0.81787	0.70801	0.81898	0.81722	0.49887	0.53119	0.56442	0.43582	0.3289	0.44352	0.49229	0.52223	0.42941	0.40021	0.39186	0.41449	0.70389	0.73401	0.38952	0.45173	0.36399	0.51031	0.54441	0.65782	0.58601	0.49042	0.76532	0.58764	0.62264
P53641	0.5738	0.55812	0.78703	0.53652	0.72156	0.58434	0.82924	0.79592	0.7244	0.76424	1	0.85413	0.83062	0.88709	0.6204	0.63424	0.56974	0.62248	0.67286	0.68332	0.64888	0.63501	0.78997	0.67444	0.39756	0.34851	0.34386	0.42699	0.40148	0.43315	0.4556	0.50349	0.52636	0.51026	0.38071	0.56514	0.63461	0.73224	0.47433	0.38596	0.28766	0.47464	0.63981	0.66103	0.51728	0.3757	0.78337	0.59395	0.32363
Q9I6J1	0.49903	0.55224	0.65108	0.65539	0.68753	0.64638	0.68459	0.80481	0.80036	0.83612	0.85413	1	0.77913	0.84938	0.7259	0.71928	0.60264	0.7052	0.70203	0.71691	0.74927	0.78423	0.79665	0.74315	0.33837	0.39297	0.26995	0.40281	0.33122	0.27586	0.35638	0.45738	0.39815	0.47808	0.37855	0.44888	0.52936	0.68264	0.42724	0.46849	0.36484	0.57717	0.41645	0.5321	0.40649	0.33666	0.68218	0.49098	0.30571
P00282	0.62912	0.50579	0.68832	0.44853	0.6	0.59774	0.68469	0.65168	0.66336	0.76867	0.83062	0.77913	1	0.86591	0.69326	0.70637	0.53988	0.5272	0.66204	0.69501	0.70808	0.67654	0.74194	0.75098	0.30212	0.22723	0.26036	0.4048	0.26194	0.36134	0.33471	0.30368	0.35522	0.34425	0.30219	0.42689	0.49284	0.58472	0.2871	0.3751	0.31826	0.34964	0.5022	0.6997	0.57514	0.45923	0.70348	0.47048	0.25443
Q9HWZ2	0.62271	0.4886	0.72788	0.48228	0.62119	0.61624	0.77189	0.76642	0.74075	0.79528	0.88709	0.84938	0.86591	1	0.61988	0.63727	0.58359	0.5727	0.64977	0.65054	0.63338	0.64082	0.74831	0.67717	0.31137	0.16332	0.24309	0.3619	0.2508	0.3245	0.35043	0.42714	0.43696	0.39524	0.36746	0.46802	0.48796	0.69262	0.30949	0.38745	0.32837	0.54556	0.52008	0.69052	0.5955	0.49523	0.64151	0.39283	0.33917
Q9I0T1	0.30765	0.40699	0.47323	0.47029	0.63455	0.55674	0.54203	0.67341	0.62837	0.63686	0.6204	0.7259	0.69326	0.61988	1	0.71517	0.70577	0.74514	0.82466	0.61127	0.62316	0.73471	0.75894	0.59894	0.3839	0.45978	0.33718	0.48984	0.46231	0.42774	0.41054	0.36382	0.35849	0.35981	0.41743	0.45597	0.45418	0.55859	0.20574	0.25392	0.23448	0.44376	0.23135	0.39384	0.46205	0.41482	0.6546	0.43804	0.29411
Q9I749	0.36711	0.54827	0.51694	0.56508	0.6773	0.70264	0.54602	0.62887	0.66622	0.74766	0.63424	0.71928	0.70637	0.63727	0.71517	1	0.60468	0.52504	0.73442	0.6399	0.81829	0.59164	0.66403	0.7484	0.33762	0.47932	0.43383	0.35757	0.26352	0.4067	0.47683	0.40076	0.38132	0.42501	0.35401	0.36238	0.51898	0.50919	0.19038	0.25343	0.26716	0.44741	0.29827	0.52987	0.36404	0.34167	0.66713	0.40429	0.39325
Q9I3G0	0.19887	0.311	0.36778	0.29933	0.59027	0.65257	0.52366	0.50677	0.57427	0.67854	0.56974	0.60264	0.53988	0.58359	0.70577	0.60468	1	0.76784	0.80463	0.74846	0.69142	0.69996	0.78015	0.7047	0.43537	0.37846	0.31543	0	0.26691	0.34357	0.35663	0.30185	0.3963	0.23626	0.31038	0.29572	0.50786	0.52611	0.25124	0.35271	0.14992	0.46742	0.31791	0.54534	0.45057	0.52247	0.53758	0.26286	0.56513
O33877	0.25846	0.39907	0.46059	0.49069	0.56931	0.51172	0.58418	0.62243	0.64993	0.67626	0.62248	0.7052	0.5272	0.5727	0.74514	0.52504	0.76784	1	0.83888	0.7476	0.61565	0.67881	0.81027	0.59818	0.26751	0.42729	0.27667	0.23657	0.35885	0.2603	0.22807	0.28368	0.2996	0.39443	0.27296	0.37555	0.4999	0.50871	0.21076	0.29841	0.2122	0.3841	0.44451	0.29399	0.36133	0.3194	0.61394	0.4827	0.2673
Q9HVH4	0.43737	0.52642	0.58621	0.53133	0.72508	0.54747	0.67116	0.67789	0.60804	0.66036	0.67286	0.70203	0.66204	0.64977	0.82466	0.73442	0.80463	0.83888	1	0.6633	0.68574	0.69902	0.77397	0.68358	0.30627	0.42168	0.22125	0.33483	0.45108	0.39894	0.37437	0.34403	0.40808	0.42349	0.33364	0.46983	0.46394	0.52837	0.23405	0.39368	0.31873	0.40502	0.39386	0.45067	0.45826	0.43174	0.64283	0.43103	0.29329
Q9HU18	0.27072	0.27589	0.31417	0.40837	0.56482	0.58063	0.53948	0.56027	0.74796	0.85288	0.68332	0.71691	0.69501	0.65054	0.61127	0.6399	0.74846	0.7476	0.6633	1	0.81472	0.72157	0.86079	0.77122	0.38731	0.51472	0.502	0.31696	0.27637	0.35444	0.33173	0.34535	0.31245	0.30046	0.27561	0.30733	0.64271	0.57155	0.44214	0.34486	0.14739	0.47617	0.49968	0.61119	0.515	0.41017	0.73246	0.49724	0.59074
Q9HX91	0.36992	0.38619	0.37419	0.44745	0.5989	0.63885	0.45944	0.5641	0.65513	0.81787	0.64888	0.74927	0.70808	0.63338	0.62316	0.81829	0.69142	0.61565	0.68574	0.81472	1	0.69794	0.80398	0.86645	0.39241	0.51245	0.41108	0.23374	0.14047	0.31922	0.29859	0.24333	0.25743	0.28079	0.20306	0.20962	0.56227	0.53258	0.41225	0.43737	0.36999	0.43909	0.37185	0.62404	0.43172	0.35737	0.6398	0.33256	0.48894
Q9I4U8	0.32145	0.39614	0.44275	0.53263	0.65047	0.52374	0.54272	0.59105	0.6347	0.70801	0.63501	0.78423	0.67654	0.64082	0.73471	0.59164	0.69996	0.67881	0.69902	0.72157	0.69794	1	0.84675	0.74709	0.4722	0.41668	0.28841	0.35368	0.28638	0.26752	0.273	0.32241	0.4084	0.39125	0.45503	0.35244	0.45252	0.55516	0.38054	0.26212	0.17946	0.56605	0.34818	0.57786	0.50944	0.60159	0.53909	0.26577	0.26237
Q51390	0.44094	0.45524	0.52368	0.5457	0.74715	0.69111	0.68597	0.74439	0.77187	0.81898	0.78997	0.79665	0.74194	0.74831	0.75894	0.66403	0.78015	0.81027	0.77397	0.86079	0.80398	0.84675	1	0.82592	0.52322	0.52322	0.47053	0.43215	0.36981	0.42753	0.37755	0.41936	0.48321	0.48295	0.49627	0.52136	0.6954	0.72516	0.42593	0.37679	0.26521	0.52988	0.53848	0.69194	0.63241	0.58729	0.71699	0.43939	0.42588
Q9HVZ5	0.56411	0.55324	0.52043	0.54259	0.70479	0.77834	0.57794	0.60015	0.69433	0.81722	0.67444	0.74315	0.75098	0.67717	0.59894	0.7484	0.7047	0.59818	0.68358	0.77122	0.86645	0.74709	0.82592	1	0.45906	0.47181	0.42047	0.37824	0.26124	0.357	0.36843	0.34476	0.44608	0.42895	0.45623	0.45206	0.65701	0.69623	0.36941	0.45498	0.43509	0.48724	0.55449	0.71573	0.61779	0.6117	0.58593	0.34626	0.3898
Q9I0J8	0	0	0.19997	0.37857	0.57999	0.51414	0.35689	0.43905	0.47589	0.49887	0.39756	0.33837	0.30212	0.31137	0.3839	0.33762	0.43537	0.26751	0.30627	0.38731	0.39241	0.4722	0.52322	0.45906	1	0.76071	0.7474	0.57646	0.60871	0.61905	0.76821	0.68644	0.68237	0.58419	0.66762	0.53622	0.62835	0.53987	0.49609	0.23855	0.15214	0.47482	0.39581	0.55276	0.6044	0.63613	0.51736	0.45527	0.39441
Q9HWC5	0	0.15916	0	0.53318	0.62937	0.43831	0.35272	0.51979	0.52776	0.53119	0.34851	0.39297	0.22723	0.16332	0.45978	0.47932	0.37846	0.42729	0.42168	0.51472	0.51245	0.41668	0.52322	0.47181	0.76071	1	0.81147	0.64703	0.71797	0.6805	0.76674	0.72504	0.5839	0.59316	0.53028	0.49538	0.71765	0.47011	0.52195	0.33715	0.23917	0.43513	0.31568	0.26871	0.42901	0.2971	0.65674	0.64785	0.42115
O85732	0	0	0	0.28909	0.48426	0.45538	0.34598	0.42553	0.57826	0.56442	0.34386	0.26995	0.26036	0.24309	0.33718	0.43383	0.31543	0.27667	0.22125	0.502	0.41108	0.28841	0.47053	0.42047	0.7474	0.81147	1	0.63369	0.53867	0.68211	0.73893	0.67789	0.57296	0.44801	0.51557	0.51291	0.76337	0.51955	0.28222	0	0	0.48559	0.44354	0.43611	0.57011	0.38358	0.62084	0.58023	0.52193
Q9HW86	0.39427	0.24038	0.33791	0.52162	0.58764	0.36341	0.50562	0.6334	0.55697	0.43582	0.42699	0.40281	0.4048	0.3619	0.48984	0.35757	0	0.23657	0.33483	0.31696	0.23374	0.35368	0.43215	0.37824	0.57646	0.64703	0.63369	1	0.71142	0.65849	0.649	0.70191	0.6201	0.58223	0.73128	0.78484	0.59595	0.62051	0.33091	0.22877	0.33615	0.43451	0.41229	0.34223	0.67408	0.4325	0.62483	0.60306	0.17753
Q9HTU9	0.29492	0.31162	0.3216	0.57258	0.65119	0.29383	0.54984	0.59283	0.44699	0.3289	0.40148	0.33122	0.26194	0.2508	0.46231	0.26352	0.26691	0.35885	0.45108	0.27637	0.14047	0.28638	0.36981	0.26124	0.60871	0.71797	0.53867	0.71142	1	0.7362	0.82184	0.78581	0.74012	0.70318	0.58513	0.75192	0.6596	0.5454	0.48921	0.46444	0.33353	0.25217	0.30535	0.21366	0.43762	0.31742	0.59804	0.74449	0.15792
O82851	0.23589	0.36003	0.25969	0.44355	0.64069	0.33531	0.599	0.5893	0.45777	0.44352	0.43315	0.27586	0.36134	0.3245	0.42774	0.4067	0.34357	0.2603	0.39894	0.35444	0.31922	0.26752	0.42753	0.357	0.61905	0.6805	0.68211	0.65849	0.7362	1	0.85536	0.74098	0.80296	0.59719	0.63289	0.64682	0.77863	0.59375	0.35978	0.43045	0.37992	0.17702	0.40308	0.44985	0.57442	0.39798	0.73362	0.64352	0.4492
Q9HXZ5	0.20935	0.27557	0.33488	0.50901	0.64353	0.50221	0.56143	0.61014	0.53806	0.49229	0.4556	0.35638	0.33471	0.35043	0.41054	0.47683	0.35663	0.22807	0.37437	0.33173	0.29859	0.273	0.37755	0.36843	0.76821	0.76674	0.73893	0.649	0.82184	0.85536	1	0.90783	0.83243	0.68948	0.63754	0.68232	0.75835	0.57039	0.4647	0.40784	0.32482	0.35471	0.36427	0.40378	0.48537	0.37602	0.68771	0.71561	0.43339
Q9HWD1	0.26971	0.27464	0.43305	0.6173	0.66676	0.52893	0.66664	0.72846	0.61404	0.52223	0.50349	0.45738	0.30368	0.42714	0.36382	0.40076	0.30185	0.28368	0.34403	0.34535	0.24333	0.32241	0.41936	0.34476	0.68644	0.72504	0.67789	0.70191	0.78581	0.74098	0.90783	1	0.84188	0.69348	0.66708	0.73679	0.74538	0.58781	0.45533	0.41362	0.31398	0.48865	0.33146	0.29665	0.47016	0.34925	0.68041	0.70288	0.34888
Q9HWE0	0.42019	0.47763	0.52797	0.67507	0.75109	0.54487	0.76085	0.68743	0.5082	0.42941	0.52636	0.39815	0.35522	0.43696	0.35849	0.38132	0.3963	0.2996	0.40808	0.31245	0.25743	0.4084	0.48321	0.44608	0.68237	0.5839	0.57296	0.6201	0.74012	0.80296	0.83243	0.84188	1	0.80674	0.81322	0.79626	0.78512	0.65953	0.38325	0.38232	0.35018	0.41185	0.44094	0.47023	0.58838	0.54606	0.66033	0.56985	0.22582
Q9HVW1	0.48868	0.59152	0.52656	0.84631	0.73824	0.50324	0.63166	0.66851	0.5368	0.40021	0.51026	0.47808	0.34425	0.39524	0.35981	0.42501	0.23626	0.39443	0.42349	0.30046	0.28079	0.39125	0.48295	0.42895	0.58419	0.59316	0.44801	0.58223	0.70318	0.59719	0.68948	0.69348	0.80674	1	0.79063	0.75338	0.64473	0.60429	0.44245	0.35253	0.35638	0.31207	0.46944	0.38071	0.44476	0.40315	0.58926	0.61607	0
Q9HT80	0.35692	0.47755	0.37	0.65271	0.69327	0.54	0.5342	0.59326	0.49674	0.39186	0.38071	0.37855	0.30219	0.36746	0.41743	0.35401	0.31038	0.27296	0.33364	0.27561	0.20306	0.45503	0.49627	0.45623	0.66762	0.53028	0.51557	0.73128	0.58513	0.63289	0.63754	0.66708	0.81322	0.79063	1	0.74411	0.59383	0.6825	0.27225	0.17263	0.25181	0.44876	0.40393	0.47398	0.6725	0.68733	0.48835	0.37524	0.21907
Q9HW65	0.64002	0.45339	0.61853	0.61489	0.72343	0.55709	0.72861	0.73731	0.62999	0.41449	0.56514	0.44888	0.42689	0.46802	0.45597	0.36238	0.29572	0.37555	0.46983	0.30733	0.20962	0.35244	0.52136	0.45206	0.53622	0.49538	0.51291	0.78484	0.75192	0.64682	0.68232	0.73679	0.79626	0.75338	0.74411	1	0.72461	0.73236	0.31887	0.43648	0.42369	0.35177	0.51244	0.44531	0.61215	0.43389	0.6068	0.64301	0
Q9HVY4	0.37482	0.44075	0.40923	0.55966	0.70109	0.64026	0.72179	0.7383	0.73078	0.70389	0.63461	0.52936	0.49284	0.48796	0.45418	0.51898	0.50786	0.4999	0.46394	0.64271	0.56227	0.45252	0.6954	0.65701	0.62835	0.71765	0.76337	0.59595	0.6596	0.77863	0.75835	0.74538	0.78512	0.64473	0.59383	0.72461	1	0.78618	0.48407	0.52125	0.4475	0.32952	0.57614	0.55762	0.58633	0.4173	0.8073	0.73846	0.48582
Q9I3G1	0.53089	0.58885	0.52368	0.5276	0.75069	0.58991	0.70815	0.79414	0.79423	0.73401	0.73224	0.68264	0.58472	0.69262	0.55859	0.50919	0.52611	0.50871	0.52837	0.57155	0.53258	0.55516	0.72516	0.69623	0.53987	0.47011	0.51955	0.62051	0.5454	0.59375	0.57039	0.58781	0.65953	0.60429	0.6825	0.73236	0.78618	1	0.48602	0.50504	0.52189	0.39817	0.59515	0.66124	0.70203	0.5567	0.64946	0.5811	0.49523
P55218	0.3209	0	0	0.30606	0.36798	0.14195	0.26676	0.40443	0.31534	0.38952	0.47433	0.42724	0.2871	0.30949	0.20574	0.19038	0.25124	0.21076	0.23405	0.44214	0.41225	0.38054	0.42593	0.36941	0.49609	0.52195	0.28222	0.33091	0.48921	0.35978	0.4647	0.45533	0.38325	0.44245	0.27225	0.31887	0.48407	0.48602	1	0.51864	0.46659	0.22637	0.39266	0.44142	0.36818	0.22916	0.42778	0.42966	0.37362
Q9I5U3	0.52809	0.3585	0.27333	0.39723	0.46471	0.35209	0.44749	0.55677	0.47128	0.45173	0.38596	0.46849	0.3751	0.38745	0.25392	0.25343	0.35271	0.29841	0.39368	0.34486	0.43737	0.26212	0.37679	0.45498	0.23855	0.33715	0	0.22877	0.46444	0.43045	0.40784	0.41362	0.38232	0.35253	0.17263	0.43648	0.52125	0.50504	0.51864	1	0.71599	0	0.15796	0.35268	0.26884	0	0.40229	0.45391	0.32613
P33641	0.60757	0.32884	0.29503	0.30947	0.27343	0.24519	0.3428	0.50322	0.31622	0.36399	0.28766	0.36484	0.31826	0.32837	0.23448	0.26716	0.14992	0.2122	0.31873	0.14739	0.36999	0.17946	0.26521	0.43509	0.15214	0.23917	0	0.33615	0.33353	0.37992	0.32482	0.31398	0.35018	0.35638	0.25181	0.42369	0.4475	0.52189	0.46659	0.71599	1	0	0.36394	0.28552	0.40059	0.18015	0.29655	0.33055	0
Q9HZL4	0.2308	0	0.3323	0.38346	0.48362	0.50634	0.38358	0.4756	0.50394	0.51031	0.47464	0.57717	0.34964	0.54556	0.44376	0.44741	0.46742	0.3841	0.40502	0.47617	0.43909	0.56605	0.52988	0.48724	0.47482	0.43513	0.48559	0.43451	0.25217	0.17702	0.35471	0.48865	0.41185	0.31207	0.44876	0.35177	0.32952	0.39817	0.22637	0	0	1	0.28556	0.40593	0.53886	0.44628	0.37107	0	0.30515
Q9HYZ3	0.46246	0.30112	0.44108	0.21738	0.38006	0.3206	0.4886	0.40473	0.4332	0.54441	0.63981	0.41645	0.5022	0.52008	0.23135	0.29827	0.31791	0.44451	0.39386	0.49968	0.37185	0.34818	0.53848	0.55449	0.39581	0.31568	0.44354	0.41229	0.30535	0.40308	0.36427	0.33146	0.44094	0.46944	0.40393	0.51244	0.57614	0.59515	0.39266	0.15796	0.36394	0.28556	1	0.64904	0.67265	0.49407	0.49204	0.44398	0.24582
Q9HZH7	0.50541	0.32247	0.36005	0.22967	0.53459	0.5123	0.47267	0.44873	0.52747	0.65782	0.66103	0.5321	0.6997	0.69052	0.39384	0.52987	0.54534	0.29399	0.45067	0.61119	0.62404	0.57786	0.69194	0.71573	0.55276	0.26871	0.43611	0.34223	0.21366	0.44985	0.40378	0.29665	0.47023	0.38071	0.47398	0.44531	0.55762	0.66124	0.44142	0.35268	0.28552	0.40593	0.64904	1	0.74936	0.70471	0.48572	0.2092	0.49668
Q9HX10	0.53739	0.21352	0.34096	0.28479	0.54416	0.41801	0.51282	0.52428	0.50527	0.58601	0.51728	0.40649	0.57514	0.5955	0.46205	0.36404	0.45057	0.36133	0.45826	0.515	0.43172	0.50944	0.63241	0.61779	0.6044	0.42901	0.57011	0.67408	0.43762	0.57442	0.48537	0.47016	0.58838	0.44476	0.6725	0.61215	0.58633	0.70203	0.36818	0.26884	0.40059	0.53886	0.67265	0.74936	1	0.80254	0.51957	0.31847	0.40921
Q9HXW6	0.3514	0.27805	0.28127	0.31091	0.52021	0.45768	0.4024	0.32948	0.34153	0.49042	0.3757	0.33666	0.45923	0.49523	0.41482	0.34167	0.52247	0.3194	0.43174	0.41017	0.35737	0.60159	0.58729	0.6117	0.63613	0.2971	0.38358	0.4325	0.31742	0.39798	0.37602	0.34925	0.54606	0.40315	0.68733	0.43389	0.4173	0.5567	0.22916	0	0.18015	0.44628	0.49407	0.70471	0.80254	1	0.2962	0	0.25568
Q9HW11	0.35392	0.44388	0.54884	0.62237	0.71455	0.56206	0.80506	0.80622	0.759	0.76532	0.78337	0.68218	0.70348	0.64151	0.6546	0.66713	0.53758	0.61394	0.64283	0.73246	0.6398	0.53909	0.71699	0.58593	0.51736	0.65674	0.62084	0.62483	0.59804	0.73362	0.68771	0.68041	0.66033	0.58926	0.48835	0.6068	0.8073	0.64946	0.42778	0.40229	0.29655	0.37107	0.49204	0.48572	0.51957	0.2962	1	0.82574	0.46558
Q9I4Q3	0.2801	0.38583	0.4672	0.54768	0.57824	0.37917	0.64908	0.67289	0.68625	0.58764	0.59395	0.49098	0.47048	0.39283	0.43804	0.40429	0.26286	0.4827	0.43103	0.49724	0.33256	0.26577	0.43939	0.34626	0.45527	0.64785	0.58023	0.60306	0.74449	0.64352	0.71561	0.70288	0.56985	0.61607	0.37524	0.64301	0.73846	0.5811	0.42966	0.45391	0.33055	0	0.44398	0.2092	0.31847	0	0.82574	1	0.30978
Q9I3D7	0	0	0	0	0.28165	0.30915	0.21549	0.34406	0.5212	0.62264	0.32363	0.30571	0.25443	0.33917	0.29411	0.39325	0.56513	0.2673	0.29329	0.59074	0.48894	0.26237	0.42588	0.3898	0.39441	0.42115	0.52193	0.17753	0.15792	0.4492	0.43339	0.34888	0.22582	0	0.21907	0	0.48582	0.49523	0.37362	0.32613	0	0.30515	0.24582	0.49668	0.40921	0.25568	0.46558	0.30978	1
Q9I3B9	0	0	0.32905	0.24211	0.39752	0.29049	0.43599	0.44157	0.52562	0.57706	0.58235	0.43745	0.43939	0.52946	0.35141	0.43291	0.3473	0.27731	0.39036	0.43192	0.38078	0.42484	0.44099	0.34708	0.63583	0.40568	0.48606	0.40503	0.41081	0.36195	0.55628	0.48184	0.42526	0.39199	0.32875	0.34516	0.4218	0.48773	0.45698	0	0	0.41324	0.49026	0.5367	0.44324	0.44939	0.538	0.47353	0.4124
Q9HWR5	0.24795	0	0.22152	0.22732	0.29828	0.49853	0.21265	0.29769	0.37043	0.50958	0.40944	0.36672	0.45662	0.35341	0.40473	0.46032	0.35643	0.28009	0.3363	0.3954	0.48406	0.31761	0.42126	0.5255	0.68435	0.56759	0.56449	0.37462	0.42919	0.44078	0.62437	0.43757	0.37957	0.42674	0.31113	0.35779	0.51354	0.3501	0.44776	0.25653	0.33103	0.30222	0.53853	0.52739	0.45799	0.42952	0.45457	0.43021	0.29242
Q9HVT2	0.16053	0.23067	0.25538	0.24002	0.41102	0.52527	0.34078	0.44794	0.6258	0.68576	0.45678	0.46175	0.56651	0.53445	0.42197	0.55114	0.26975	0.14805	0.16173	0.43315	0.45681	0.34841	0.43423	0.48749	0.56269	0.41555	0.65762	0.4954	0.23002	0.50233	0.55998	0.4982	0.37092	0.29411	0.45663	0.34213	0.53321	0.59745	0.18882	0.15216	0.20033	0.28909	0.34	0.54757	0.51299	0.44537	0.52616	0.44737	0.50381
Q9HT45	0.24096	0.23857	0.3248	0.28833	0.37628	0.56839	0.38213	0.41741	0.65409	0.79251	0.53397	0.58017	0.60482	0.58365	0.32476	0.60366	0.42134	0.25898	0.28703	0.6037	0.64549	0.39858	0.43229	0.66145	0.4189	0.38096	0.48913	0.24929	0.1476	0.26048	0.44611	0.40693	0.25629	0.20335	0.16973	0.17398	0.50391	0.52079	0.36026	0.31683	0.27189	0.36656	0.36011	0.48356	0.37074	0.3106	0.53841	0.47759	0.55559
Q9HYL2	0.46033	0.49363	0.44825	0.37069	0.49244	0.40945	0.54461	0.55204	0.47728	0.3524	0.52603	0.38416	0.46644	0.55072	0.41214	0.29221	0.19352	0.18008	0.28449	0.19749	0	0.27258	0.42148	0.33651	0.37053	0	0.26484	0.59914	0.44471	0.51068	0.44818	0.42139	0.55864	0.5322	0.6979	0.69534	0.47258	0.72147	0.17689	0.17408	0.26977	0.14969	0.46755	0.5671	0.55068	0.54644	0.41041	0.33686	0.1652
Q9HTW3	0.37498	0.40916	0.41578	0.66961	0.64981	0.64608	0.54604	0.66772	0.53464	0.44805	0.41942	0.439	0.41303	0.45026	0.48117	0.51302	0.27062	0.21857	0.32886	0.25911	0.38887	0.39677	0.5136	0.46098	0.61849	0.54103	0.46691	0.57085	0.50407	0.58675	0.65149	0.68162	0.64619	0.65233	0.67627	0.5875	0.58654	0.54211	0.31251	0.32787	0.32444	0.28968	0	0.36563	0.41231	0.47977	0.52524	0.38975	0.17585
Q9HUT7	0.38524	0.32496	0.36979	0.39435	0.35425	0.44105	0.38519	0.31721	0.37735	0.26969	0.24271	0.33685	0.48391	0.35799	0.45626	0.26901	0.31159	0.24971	0.32243	0.30761	0	0.40331	0.30473	0.35432	0.16346	0	0	0.37613	0.32459	0.34854	0.3241	0.30758	0.38539	0.32225	0.45436	0.46074	0.25922	0.27973	0	0.25417	0.14277	0	0	0.2645	0.29546	0.34059	0.33449	0.28302	0
Q9I4R0	0.47848	0.1946	0.41892	0.27339	0.32398	0.3482	0.45514	0.44894	0.32175	0.28688	0.38055	0.39446	0.3538	0.48944	0.40004	0.3156	0.4328	0.30821	0.42709	0.23771	0.14091	0.27822	0.26453	0.28335	0.1548	0	0	0.33812	0.27759	0.32455	0.35063	0.37821	0.49525	0.35989	0.47268	0.49464	0.25849	0.42293	0.15504	0.24694	0.35751	0.45436	0.33625	0.35579	0.51685	0.33378	0.3582	0.19512	0.21925
Q9I706	0.51776	0.36903	0.59243	0.2329	0.51962	0.45161	0.50495	0.4027	0.37276	0.522	0.60057	0.47464	0.69199	0.68096	0.52642	0.5119	0.51315	0.29184	0.5155	0.38754	0.3617	0.52468	0.5037	0.56401	0.44345	0	0.24856	0.39905	0.2656	0.3841	0.42034	0.3598	0.48034	0.33382	0.52803	0.45668	0.3243	0.56006	0.23057	0	0.24035	0.40146	0.54925	0.69888	0.71898	0.75438	0.41115	0.21706	0.25989
Q9I558	0.21824	0.32187	0.39002	0.34315	0.24665	0.339	0.33841	0.45825	0.56535	0.63345	0.49046	0.68444	0.68177	0.62917	0.6036	0.55779	0.27458	0.48389	0.42836	0.50233	0.5499	0.5167	0.46882	0.43799	0	0	0	0.21478	0	0	0	0	0	0	0	0	0	0.30467	0	0	0	0.2753	0	0.17642	0.18427	0	0.45043	0.29051	0.14518
P43335	0.22339	0.3512	0.36129	0.4416	0.37091	0.40524	0.43001	0.57272	0.67049	0.7316	0.48925	0.69357	0.66495	0.61331	0.56325	0.68891	0.25944	0.41333	0.48565	0.51758	0.54523	0.47533	0.44024	0.45763	0	0.26275	0.23336	0.39767	0	0.18718	0.24171	0.32019	0	0.18954	0.15574	0.18356	0.25439	0.3402	0	0.2405	0.22406	0.29025	0	0.25096	0.22977	0.14408	0.56404	0.44572	0.29213
Q9HTY0	0.33258	0.40095	0.50037	0.4332	0.3778	0.49663	0.52751	0.65772	0.69167	0.65589	0.57284	0.69181	0.72709	0.70943	0.66086	0.608	0.30861	0.44697	0.4892	0.47847	0.46194	0.45417	0.50516	0.42157	0	0	0	0.37216	0.17402	0.16227	0.21743	0.29612	0	0.20887	0.19122	0.28005	0.27453	0.43915	0	0.23831	0.22638	0.20878	0	0.24392	0.22334	0.15543	0.55856	0.44985	0.2245
Q9I4Q5	0.40457	0.41661	0.53659	0.41079	0.42565	0.56087	0.45595	0.59168	0.58952	0.59459	0.5313	0.67569	0.75311	0.65327	0.68832	0.71279	0.30757	0.32044	0.4864	0.37225	0.56209	0.4627	0.46074	0.50934	0	0.14933	0	0.3523	0	0.17641	0.24044	0.25472	0	0.14603	0.14611	0.26132	0.25097	0.38487	0	0.28728	0.28913	0.24045	0	0.28094	0.20204	0.15533	0.48876	0.334	0
Q9HUC2	0.25671	0.31012	0.36642	0.41409	0.39834	0.47088	0.37436	0.47115	0.43403	0.36349	0.29681	0.40212	0.51064	0.40262	0.62336	0.59534	0.29647	0.35888	0.48604	0.31416	0.2587	0.36731	0.3864	0.2849	0	0.24129	0.20866	0.38467	0.25635	0.33021	0.35476	0.36829	0.25158	0.34397	0.37406	0.37236	0.21069	0.17955	0	0	0	0.21301	0	0.18769	0.24057	0.19541	0.42337	0.29623	0
Q9HXX5	0	0.18838	0.23063	0.39939	0.35971	0.48136	0.41471	0.43015	0.50268	0.50588	0.40272	0.44541	0.58594	0.38607	0.59018	0.50302	0.38213	0.46245	0.45205	0.58367	0.47207	0.36921	0.49728	0.38341	0.25731	0.41647	0.39523	0.36704	0.34336	0.40987	0.36524	0.31662	0.23248	0.24012	0.16995	0.2769	0.43709	0.15878	0	0.24922	0	0.21151	0	0.25038	0.20141	0	0.67859	0.50838	0.23587
Q9I2P8	0.18089	0.27724	0.50684	0.35781	0.52027	0.59637	0.60195	0.52963	0.55417	0.60987	0.61804	0.55103	0.64881	0.65043	0.62003	0.57528	0.55558	0.49273	0.52243	0.55933	0.37785	0.43456	0.55137	0.4135	0.36089	0.34026	0.45085	0.33591	0.35455	0.43061	0.51303	0.54889	0.41171	0.27599	0.31442	0.36874	0.44395	0.33712	0	0	-0.14275	0.47636	0.25919	0.37676	0.36797	0.35704	0.64021	0.46221	0.34326
G3XD40	0	0.15968	0.24361	0	0.38022	0.48073	0.41168	0.46745	0.65659	0.77997	0.63687	0.60544	0.66205	0.61873	0.58757	0.66327	0.60012	0.50052	0.51184	0.7693	0.66728	0.54979	0.68459	0.53307	0.35939	0.36103	0.49415	0.19225	0.18527	0.30033	0.36831	0.31546	0.16388	0	0	0.17903	0.51132	0.43404	0.29831	0.19481	0	0.34628	0.32477	0.59471	0.32088	0.28726	0.61967	0.42759	0.62529
Q9I5I4	0.23962	0.21858	0.37053	0.17053	0.29759	0.42579	0.40533	0.51659	0.70967	0.76933	0.70491	0.70118	0.7297	0.74995	0.46938	0.5085	0.39481	0.43891	0.36338	0.64931	0.64945	0.48944	0.60559	0.52177	0.28133	0.16337	0.30603	0.21743	0	0.16353	0.18372	0.16131	0	0	0	0.14882	0.37797	0.54819	0.29881	0.24485	0.19339	0.28935	0.43299	0.57947	0.35408	0.18929	0.56111	0.4173	0.47825
Q9HTQ1	0	0.14222	0.32863	0	0.27436	0.25047	0.34726	0.40972	0.56114	0.72076	0.70029	0.67636	0.67021	0.63482	0.48317	0.54425	0.34101	0.44687	0.44115	0.65395	0.63245	0.46884	0.53014	0.46917	0.22147	0.283	0.32219	0.26497	0	0.14879	0.20114	0.18464	0	0	0	0	0.31452	0.37851	0.3502	0	0	0.34469	0.4527	0.4468	0.2593	0	0.57914	0.45318	0.40342
P11724	0	0	0.15041	0.1843	0.29014	0.41493	0.31897	0.3667	0.48332	0.63678	0.39421	0.47486	0.43539	0.36458	0.45187	0.59406	0.56762	0.43756	0.50106	0.55067	0.63657	0.39592	0.39236	0.43684	0.39179	0.51354	0.45411	0	0.26823	0.36126	0.49491	0.38392	0.21791	0	0	0	0.43862	0.17444	0.2406	0.37799	0.17696	0.27962	0	0.26437	0	0	0.57287	0.46585	0.48421
Q9I6N0	0	0.17143	0.18394	0.27832	0.27584	0.40688	0.36365	0.43325	0.65625	0.77324	0.48234	0.6133	0.58887	0.54277	0.5068	0.65083	0.46343	0.51404	0.47556	0.73905	0.61732	0.45463	0.47649	0.4714	0.14538	0.36175	0.39682	0.20195	0	0.20677	0.29163	0.29125	0	0	0	0	0.35617	0.26534	0	0.1498	0	0.38342	0.2171	0.26924	0.188	0	0.62803	0.48693	0.5452
P42805	0	0	0.14506	0.22059	0.23144	0.30447	0.28827	0.37683	0.61218	0.71578	0.44412	0.51315	0.53477	0.38957	0.38377	0.56206	0.24003	0.36122	0.31114	0.62327	0.62567	0.36926	0.40596	0.44948	0.25968	0.47211	0.51201	0.3003	0.17339	0.25581	0.32303	0.28045	0	0	0	0	0.4461	0.28955	0.23642	0.18494	0.14213	0.18299	0.26879	0.23996	0.14583	0	0.62444	0.59463	0.40837
Q9I6L3	0	0.21588	0.30856	0.22859	0.28532	0.4685	0.27041	0.26778	0.34846	0.54872	0.33864	0.40815	0.43145	0.40588	0.23749	0.56783	0.35489	0	0.29221	0.32314	0.38678	0.20867	0.14903	0.39782	0.30581	0.2832	0.26277	0	0	0.26587	0.49845	0.44926	0.2627	0.15845	0.15783	0	0.22956	0.17761	0	0.22199	0.15917	0.29031	0.17552	0.27865	0.16696	0.20709	0.39007	0.3301	0.42556
G3XCW2	0	0	0.25096	0	0.15	0.52786	0.26907	0.33183	0.53016	0.58018	0.35734	0.43731	0.42107	0.48151	0.24065	0.43926	0.32357	0	0.14763	0.3631	0.40189	0.1645	0.20982	0.3018	0.24013	0	0.24285	0	0	0	0.30174	0.31621	0	0	0	0	0.2235	0.22247	0	0.19899	0	0.23464	0	0.1789	0	0	0.37496	0.32391	0.44837
Q9I746	0	0	0.26505	0	0.20748	0.34461	0.22972	0.27616	0.3843	0.50203	0.43773	0.328	0.47092	0.36493	0.29597	0.62362	0.28966	0	0.31243	0.34864	0.55513	0.15787	0.24941	0.36651	0.2285	0.24554	0.32885	0	0	0.18879	0.32129	0.18717	0	0	-0.15383	0	0.26064	0.20364	0.16223	0	0	0.1686	0.1596	0.34287	0	0	0.44467	0.31822	0.47687
Q9I636	0	0	0	0.28488	0.27653	0.23859	0.2031	0.3934	0.51916	0.54374	0.36472	0.43466	0.46876	0.33041	0.43884	0.4851	0.20839	0.34995	0.35228	0.49597	0.49716	0.27424	0.35991	0.25816	0.24648	0.44176	0.28463	0.23969	0.24375	0.16038	0.28802	0.2444	0	0.1833	0	0	0.2283	0.20278	0.34539	0.23926	0	0	0	0	0	0	0.53472	0.5784	0.37961
Q9I4G3	0.19281	0.18344	0.42188	0	0.29529	0.47949	0.46293	0.49286	0.61178	0.71327	0.64479	0.58365	0.77823	0.70973	0.56689	0.61391	0.44095	0.39444	0.47461	0.57322	0.59328	0.38838	0.52736	0.45362	0.24866	0.15977	0.29602	0.2217	0	0.25179	0.28852	0.23059	0	0	0	0.15077	0.34092	0.35664	0	0.20532	0	0.20724	0.26124	0.47542	0.28137	0.1869	0.61513	0.43474	0.42617
G3XCY0	0.24297	0.15582	0.41177	0.18428	0.31061	0.53549	0.41675	0.41474	0.53362	0.6114	0.49941	0.45703	0.67703	0.55115	0.3258	0.58061	0.2992	0.14656	0.31437	0.43478	0.52818	0.26961	0.36196	0.43413	0.27905	0.20253	0.29782	0.194	0	0.25905	0.36333	0.33508	0.14414	0	0	0.17921	0.3295	0.21551	0	0.33347	0	0	0	0.42036	0.17207	0	0.52957	0.40626	0.34106
Q9HZ98	0.24264	0.28598	0.43768	0.3326	0.42251	0.44052	0.48029	0.574	0.63358	0.63198	0.54708	0.54493	0.68584	0.55416	0.6445	0.67571	0.22162	0.27267	0.41803	0.41853	0.43336	0.356	0.39765	0.41184	0.32436	0.40034	0.50334	0.64245	0.37685	0.47819	0.53689	0.49007	0.29678	0.25829	0.30125	0.42482	0.43982	0.45723	0	0	0.20082	0.28698	0.27289	0.32167	0.38214	0.19933	0.68663	0.61551	0.30916
Q9I6V3	0	0.21822	0.28777	0.14967	0.32793	0.38649	0.41353	0.41116	0.61275	0.68286	0.5039	0.44882	0.67305	0.50849	0.52781	0.64639	0.42244	0.37118	0.50811	0.63982	0.54325	0.38246	0.47033	0.47198	0.2163	0.27986	0.37203	0.35686	0.18141	0.37806	0.36293	0.2633	0	0	0	0.22623	0.39402	0.36891	0	0.14559	0	0	0.32958	0.43248	0.30805	0.20755	0.65125	0.52924	0.52045
Q9I5I5	0.42088	0.43302	0.43719	0.51147	0.46687	0.44344	0.44476	0.52829	0.52835	0.48216	0.46216	0.61819	0.65913	0.55853	0.67116	0.5192	0.32683	0.52731	0.53113	0.51252	0.53545	0.65269	0.65961	0.53603	0	0	0	0.39099	0	0	0	0	0	0.21666	0.31194	0.27403	0.19874	0.35899	0	0	0	0.32198	0	0.29075	0.34165	0.3146	0.4319	0.14492	0
Q9HTP6	0.2828	0.26155	0.28792	0.45385	0.51888	0.54454	0.43768	0.59802	0.71558	0.58138	0.36725	0.53017	0.47413	0.44215	0.52634	0.3769	0.34528	0.42967	0.37346	0.53911	0.42868	0.54053	0.60196	0.50788	0.34032	0.41967	0.41841	0.62594	0.24602	0.33423	0.26357	0.41765	0.29894	0.28749	0.52274	0.49312	0.43641	0.50126	0	0.30596	0.14678	0.45048	0.14915	0.30556	0.48685	0.31559	0.51193	0.37618	0.34047
Q9HV81	0	-0.16734	0	0.20971	0.17693	0.39274	0	0.23918	0.44725	0.53213	0.17825	0.4239	0.26064	0.31285	0.35506	0.42102	0.32651	0.30845	0.1445	0.57823	0.54993	0.473	0.4944	0.44098	0.33801	0.42185	0.52736	0.26189	0	0	0.15647	0.24784	0	0	0.19967	0	0.34069	0.24565	0.21507	0	0	0.51965	0	0.3236	0.32119	0.32672	0.2931	0	0.36477
Q9I6A0	0	0	0	0	0	0.17641	0	0.32953	0.46033	0.47635	0.15228	0.36014	0.24072	0.28315	0.26672	0.27911	0.20355	0.31054	0.17997	0.45843	0.38989	0.30353	0.40813	0.28889	0	0	0	0	-0.18291	0	-0.14982	0	0	0	0	0	0.20231	0.29834	0	0.19183	0.18689	0.17326	0	0.25726	0.23617	0	0.24549	0	0.488
Q9I0U7	0	0	0.22868	0.26321	0.43265	0.52009	0.35575	0.34113	0.46314	0.58969	0.47077	0.56105	0.45645	0.48412	0.58509	0.58993	0.78206	0.65214	0.64278	0.69252	0.6243	0.53205	0.58042	0.51733	0.29501	0.40874	0.36575	0	0.22818	0.18179	0.30181	0.27011	0.18888	0	0	0	0.34798	0.20336	0	0.21954	0	0.57404	0	0.32168	0.19193	0.22652	0.46816	0.24975	0.42463
Q9I0Q4	0	0.19077	0.31383	0.31816	0.40491	0.47536	0.49232	0.38368	0.52679	0.64714	0.57711	0.56147	0.56881	0.58541	0.47808	0.58441	0.6296	0.5672	0.54261	0.72719	0.52818	0.46871	0.53708	0.44406	0.25072	0.324	0.39826	0	0.22624	0.25975	0.36121	0.3484	0.26573	0.19373	0	0	0.39725	0.21308	0	0	-0.23035	0.49323	0.2652	0.38543	0.21236	0.22141	0.61155	0.40201	0.4291
Q14T72	0.19518	0.23984	0.31815	0.30024	0.43357	0.48571	0.48199	0.48704	0.56925	0.81449	0.61814	0.69118	0.69505	0.71323	0.54431	0.71412	0.70935	0.5537	0.6567	0.76728	0.77061	0.62402	0.63534	0.64368	0.30271	0.33716	0.30304	0	0.15288	0.28899	0.35612	0.33067	0.23979	0.14597	0	0	0.40521	0.34797	0.33581	0.37	0.19003	0.46737	0.30585	0.56384	0.37052	0.3717	0.59636	0.312	0.57897
Q9I3C0	0.24937	0.21048	0.41327	0.35407	0.35493	0.31561	0.50879	0.5595	0.5399	0.60682	0.67123	0.71891	0.60895	0.57088	0.5957	0.45814	0.5628	0.69586	0.60694	0.72137	0.67814	0.63625	0.65058	0.49911	0	0.30455	0	0.14353	0.17859	0.17764	0.14673	0.18484	0.16601	0.17838	0	0	0.395	0.3525	0.45528	0.34215	0.25495	0.34401	0.30224	0.26929	0.19716	0	0.66863	0.46198	0.29886
Q9I0T2	0.30218	0.2354	0.39502	0.2504	0.30881	0.39186	0.35082	0.40872	0.56049	0.61024	0.56496	0.67128	0.66365	0.54986	0.61749	0.5417	0.48323	0.63201	0.56238	0.72361	0.65066	0.56142	0.59306	0.58401	0	0.19957	0.16494	0.18782	0	0	0	0	0	0	0	0	0.26381	0.31748	0.1546	0.1516	0	0.4451	0.2714	0.24337	0.24236	0	0.49391	0.35339	0.23359
Q9HXK1	0.34923	0.52849	0.58941	0.70074	0.6564	0.72927	0.64941	0.69343	0.69468	0.60655	0.50344	0.63473	0.47711	0.54832	0.45848	0.71471	0.45325	0.41467	0.57132	0.44312	0.45348	0.38909	0.42551	0.51174	0.26142	0.39932	0.27934	0.36365	0.41551	0.33874	0.55741	0.65639	0.50685	0.50458	0.39943	0.49761	0.46689	0.42764	0	0.41354	0.23496	0.40663	0	0.21006	0.15345	0.16387	0.57087	0.51973	0.2598
Q9I2U9	0	0.25227	0.35168	0.35842	0.40582	0.54999	0.52111	0.57955	0.58862	0.60899	0.37358	0.48442	0.37882	0.46734	0.42919	0.61966	0.43706	0.2735	0.4782	0.34223	0.41528	0.38584	0.33832	0.44491	0.3268	0.34302	0.38203	0.37344	0.33214	0.33738	0.52687	0.57274	0.45122	0.21071	0.28364	0.36481	0.45563	0.40192	0	0.26228	0.28448	0.4638	0	0.26043	0.27513	0.29014	0.48496	0.35894	0.38759
Q9HY12	0.35057	0.49094	0.52394	0.53681	0.48639	0.60506	0.54406	0.62586	0.71486	0.75195	0.67934	0.81035	0.7893	0.75213	0.64746	0.79434	0.45539	0.56852	0.61597	0.67123	0.74753	0.5993	0.65877	0.63999	0	0.20349	0.17203	0.25802	0	0	0.15715	0.18979	0	0.26879	0.16173	0.20155	0.33866	0.41921	0	0.2212	0.15734	0.34834	0.22909	0.42075	0.21232	0.18719	0.62321	0.36668	0.24134
Q9ZFE4	0.28203	0.40259	0.4112	0.41467	0.47433	0.65091	0.53469	0.61253	0.63064	0.57958	0.52002	0.592	0.55845	0.62971	0.64171	0.63853	0.64122	0.52139	0.56771	0.56824	0.57738	0.43385	0.59682	0.49373	0.18496	0.17497	0.1936	0.21589	0	0.38252	0.30592	0.29243	0.33268	0.2826	0.36653	0.31645	0.40812	0.47298	0	0.30824	0.19399	0.31085	0	0.41213	0.28944	0.22643	0.60096	0.2828	0.49536
Q9HX05	0.36118	0.38159	0.49144	0.36347	0.33621	0.43937	0.45272	0.45383	0.3973	0.47149	0.52497	0.6045	0.69284	0.55807	0.66217	0.62939	0.48066	0.59158	0.60792	0.58283	0.58513	0.53353	0.59807	0.4728	-0.15625	0	0	0	0	0	0	0	0	0	0	0	0.19441	0.17888	0	0	0	0.15139	0	0.23789	0	0	0.5029	0.18939	0
Q9I576	0.14687	0.23793	0.30358	0.18954	0.2592	0.4457	0.30598	0.33511	0.46367	0.47904	0.43175	0.49264	0.50776	0.52691	0.54185	0.51167	0.57574	0.63409	0.56633	0.657	0.56562	0.42755	0.59718	0.43626	0	0	0	0	-0.14758	0	-0.16681	0	0	0	0	0	0	0.22505	0	0	0	0.27262	0	0.23507	0	0	0.34505	0	0.26769
Q9HYY3	0	0.25315	0.15992	0.27565	0	0.36794	0.17316	0.25287	0.44169	0.45308	0.16673	0.43132	0.39814	0.38975	0.30234	0.35961	0.23639	0.38856	0.23183	0.44247	0.47877	0.37947	0.38669	0.39277	-0.19818	0	0	0	-0.33076	-0.2479	-0.31265	-0.18982	-0.21613	0	0	-0.16641	0	0.14047	-0.2357	0	0	0	0	0	0	0	0.16952	0	0
Q9HXR4	0	0.29856	0.19952	0.42784	0.30584	0.38508	0.2629	0.36482	0.47294	0.49306	0.23182	0.5587	0.35332	0.46055	0.45539	0.52613	0.40213	0.40513	0.44612	0.36029	0.49278	0.53518	0.37216	0.3992	0	0	0	0	0	0	0	0	0	0	0	0	0	0.22304	0	0.14535	0	0.31523	-0.21145	0	0	0.22502	0.18683	0	0
Q9I526	-0.21382	0	0	0	0.1725	0.30297	0.23851	0.26644	0.38566	0.41964	0.22016	0.27829	0.272	0.22123	0.54586	0.43513	0.62807	0.59251	0.52783	0.58926	0.42863	0.28273	0.38964	0.23464	0	0.37101	0.3616	0	0.20199	0.35425	0.30024	0.18937	0	0	0	0	0.32532	0	0	0	0	0.23627	0	0	0	0	0.53385	0.35236	0.50791
Q9HVG0	0.16246	0	0.33004	0	0.27875	0.26402	0.40001	0.37632	0.40886	0.46425	0.59849	0.45151	0.60133	0.53804	0.56271	0.46734	0.4832	0.49699	0.50002	0.64747	0.57897	0.39691	0.59399	0.36096	0	0	0.15385	0	0	0.17422	0	0	0	0	0	0	0.27663	0.28637	0.22622	0	0	0.14853	0.2066	0.32813	0.19936	0	0.56812	0.28568	0.33231
Q9I119	0.16966	0	0.22544	0	0.26981	0.22995	0.43263	0.43737	0.33871	0.42742	0.43345	0.45426	0.50023	0.62115	0.5776	0.35297	0.59672	0.42136	0.57415	0.41469	0.38749	0.46219	0.46224	0.25259	0.15486	0	0	0	0.18591	0.26472	0.20109	0.21153	0.1744	0	0	0	0.15465	0.22975	0.1454	0.32945	0	0.32681	0	0.36089	0.30695	0.31207	0.37589	0	0.34874
O68823	0	0	0.18923	0	0.30042	0.20283	0.32747	0.23218	0.2966	0.28273	0.28885	0.2308	0.33874	0.38783	0.37535	0.45822	0.36123	0.20567	0.34792	0.33836	0.35149	0.39537	0.39253	0.19784	0	0	0.20669	0	0	0.14738	0	0	0	0	0	0	0	0	-0.2116	-0.19436	-0.35758	0.32388	0	0.2749	0	0.19487	0.2607	0	0.21692
Q9I4B0	0	0	0	0.39262	0.31976	0.42047	0.23796	0.2513	0.14152	0.21081	0.15536	0.2495	0.17641	0.24767	0.27466	0.37003	0.27314	0	0	0.1831	0.35902	0.34966	0.32254	0.29477	0.39956	0.32153	0.34837	0	0	0.38498	0.35393	0.35369	0.46236	0.30742	0.38003	0	0.33118	0	0	0	0	0.37695	0	0.24079	0.19915	0.35634	0.25933	0	0
Q51464	0	0	0.16647	0.28935	0.26842	0.28874	0.18234	0	0	0.27746	0.24542	0.26675	0.25939	0.17673	0.21998	0.39378	0.43045	0.30415	0.26953	0.36116	0.53038	0.37854	0.31272	0.34289	0.34121	0.3302	0.23801	-0.16896	0	0.22332	0.21292	0	0.26502	0.23187	0	-0.14763	0.22629	0	0.1622	0	0	0.22962	0	0.21849	0	0	0.36845	0	0
G3XCU2	0	0	0.16969	0.20909	0.26008	0.56058	0	0.17851	0.24217	0.18013	0	0	0	0	0	0.29888	0.22328	0	0	0	0.24662	0	0	0.20453	0.40623	0.35279	0.34361	0	0.16332	0	0.36615	0.3189	0.22008	0.15989	0	0.14659	0.26231	0	0	0.23502	0	0.16972	-0.19915	0	-0.14042	0	0	0.17162	0
Q9HX22	0	0.19125	0.22349	0.43696	0.26456	0.31207	0.18956	0.1673	0	0	0.23581	0.1701	0	0	0	0.19665	0	0	0	0	0.17002	0	0	0	0.45707	0.38783	0.27916	0	0.22662	0.16816	0.42653	0.40377	0.42718	0.52612	0.23597	0	0.31483	0	0.36309	0	0	0.17933	0	0	0	0	0.2621	0.27492	0
Q9HVV5	0.23688	0.60758	0.46136	0.73356	0.66478	0.64635	0.4844	0.57902	0.49647	0.42116	0.35153	0.48942	0.20652	0.28212	0.39584	0.58607	0.38644	0.39376	0.47617	0.21116	0.38212	0.25111	0.34394	0.41605	0.37584	0.49876	0.271	0.24813	0.48004	0.32545	0.53566	0.56321	0.51261	0.62374	0.43947	0.45456	0.46874	0.42157	0.15313	0.42359	0.26856	0.23446	0	0	0	0.1472	0.43118	0.46758	0.14079
Q9I730	0.33723	0.38703	0.43357	0.72395	0.49966	0.49716	0.34494	0.43652	0.35261	0	0.22231	0.33478	0	0	0.28325	0.36878	0	0	0.18675	0	0	0.17044	0.14056	0.21298	0.3574	0.42259	0.22839	0.37898	0.53513	0.25424	0.53938	0.56187	0.53127	0.71548	0.50292	0.54469	0.3526	0.3014	0.27494	0.24361	0.20403	0.20757	0	0	0	0	0.33206	0.47062	-0.15092
Q51455	0.18096	0.43278	0.36999	0.60188	0.3342	0.36979	0.21587	0.30073	0.2389	0	0.14614	0.34228	0	0	0.16414	0.38051	0	0.20804	0.25267	0	0.14931	0	0	0.17755	0	0.22282	0	0	0.20568	0	0	0.23891	0	0.38699	0	0.22709	0	0	0	0.18427	0	0	-0.17076	-0.2852	-0.36912	-0.25639	0.15381	0.28854	-0.25342
Q9HWF5	0.3637	0.33237	0.38232	0.54077	0.32538	0	0.45486	0.51564	0.27428	0	0.29705	0.33309	0.14686	0	0.25262	0	0	0.38324	0.33079	0	0	0.18253	0.20397	0	0	0.26508	0	0.33555	0.57297	0.17784	0.20244	0.35069	0.27593	0.44485	0	0.44232	0.28087	0.24249	0.38372	0.49318	0.42206	0	0	-0.23112	0	-0.17622	0.35833	0.56508	-0.23702
G3XCU7	0.36148	0.37326	0.3531	0.50969	0.22172	0.26886	0.2107	0.35941	0.25506	0.21045	0.25274	0.44334	0.29631	0.24811	0.29175	0.16886	0	0.25419	0.17065	0	0	0.31986	0.20536	0.24296	0	0	-0.17109	0	0.28872	0	0.15003	0.22879	0.15918	0.45562	0.22806	0.2057	0	0.25534	0.4181	0.31435	0.39019	0	0	0	0	0	0.14778	0.32493	-0.18909
Q9HX51	0	0	0	0.23535	0.31935	0	0.29265	0.33245	0.46045	0.59532	0.37629	0.48261	0.32953	0.31606	0.34063	0.30111	0.32755	0.48307	0.39106	0.60631	0.51215	0.59465	0.49142	0.46891	0.27869	0.48644	0.43032	0.32975	0.31064	0.1919	0.19622	0.26417	0.17782	0	0	0	0.42593	0.38664	0.39808	0.17999	0.20549	0.43669	0.3719	0.24543	0.37325	0.2636	0.42265	0.38443	0.28749
Q9I3J3	0	0	0	0.17234	0.35908	0	0.34644	0.28379	0.32011	0.44264	0.41436	0.29638	0.26482	0.18759	0.24855	0.22122	0.3245	0.46187	0.3986	0.53949	0.43096	0.26976	0.37689	0.30694	0.28786	0.60186	0.48593	0.25066	0.43246	0.37499	0.33591	0.32917	0.20043	0	0	0	0.46929	0.22963	0.39939	0.27515	0	0.25231	0.36203	0	0.24094	0	0.56287	0.58137	0.33032
Q9I420	0	0	0	0	0	0	0.21644	0.19416	0.38305	0.4972	0.30783	0.2684	0.32086	0.20757	0.1794	0.22955	0.23724	0.34281	0.27698	0.56172	0.41133	0.3019	0.29176	0.32389	0.16601	0.41563	0.4643	0.22267	0.24143	0.24307	0.24184	0.20556	0	0	-0.16541	0	0.403	0.21901	0.36594	0.20526	0.19759	0.21122	0.44353	0.20631	0.29943	0	0.46139	0.5043	0.37602
Q9HX01	0	0	0	0	0	0.16191	0	0.15461	0.34425	0.30764	0	0	0.16125	0	0.30514	0.25531	0.24175	0.3129	0.29499	0.45378	0.2787	0.19116	0.23568	0.32473	0	0.32486	0.33167	0.35324	0.19064	0.28444	0.16047	0	0	0	0	0.2079	0.32571	0.15655	0	0.18425	0.24318	0	0.1852	0	0.24628	0	0.29625	0.28089	0.31848
Q9HTQ2	0	0	-0.15423	0	0	0.14728	0	0.20091	0.41363	0.42009	0	0.17444	0.21872	0	0.25107	0.32444	0	0.23574	0	0.49155	0.37273	0	0.25978	0.28425	0	0.48768	0.53706	0.36411	0.14118	0.34139	0.24864	0.21726	0	0	0	0	0.42247	0.17852	0	0	0.1668	0	0.23762	0	0.16711	0	0.42914	0.45017	0.42611
Q9HXV2	0.2222	0.41806	0.34667	0.53693	0.37511	0.34149	0.564	0.54426	0.52416	0.38695	0.28641	0.27883	0.32433	0.27742	0.16666	0.22941	0	0.29534	0.28717	0.2071	0.20343	0.18618	0.28918	0.22814	0.23048	0.27927	0.23599	0.31797	0.39818	0.38101	0.35907	0.39464	0.4139	0.47841	0.25198	0.42704	0.47461	0.28281	0	0.41126	0.27249	0	0.15378	0	0	0	0.49872	0.57731	0
Q59650	0	0.15954	0	0.43247	0.32499	0.41866	0.25179	0.4429	0.49261	0.34991	0.15825	0.33461	0.22491	0	0.50547	0.44177	0.25315	0.42516	0.35143	0.50368	0.37487	0.26334	0.42002	0.33033	0	0.51859	0.39554	0.49667	0.35035	0.3686	0.29923	0.35184	0.19662	0.26995	0.30027	0.37214	0.46636	0.25993	0	0.22783	0.16354	0.17942	0	0	0	0	0.5095	0.42098	0.25229
Q9I0L3	0	0.24969	0	0.41087	0.50683	0.48472	0.29974	0.4609	0.61957	0.61845	0.27924	0.39107	0.4116	0.22055	0.57521	0.58967	0.3923	0.41847	0.47448	0.57498	0.51335	0.42342	0.50006	0.48247	0.52151	0.73375	0.63662	0.60325	0.48252	0.55179	0.56972	0.48916	0.32418	0.35534	0.44159	0.36601	0.53538	0.38054	0.15271	0.23348	0	0.25027	0.17846	0.27512	0.3537	0.27081	0.64477	0.5966	0.50686
Q9I3D8	0	0.14556	0	0.16557	0.17327	0.24744	0	0.16137	0.38565	0.45666	0.16102	0.4161	0.23499	0.29799	0.44353	0.3757	0.55406	0.5026	0.45101	0.53238	0.32273	0.45373	0.32335	0.3483	0	0.15745	0.14415	0	0.18326	0	0.15091	0	0	0	0	0	0.17604	0.21069	0	0	0	0.35011	0	0.17269	0	0.23118	0.20443	0	0.36781
Q9HY10	0	0	0	0	0	0.20049	0.1806	0	0.19389	0.37677	0.24468	0.35441	0.2645	0.3282	0.31515	0.36944	0.5478	0.47996	0.4107	0.57529	0.39634	0.2843	0.31052	0.24248	0	0	0	-0.21877	0	0	0	0	0	0	-0.20019	-0.21642	0	0	0	0	-0.17993	0.32549	0	0	0	0	0.29	0	0.33845
P52024	0.33194	0	0.25482	0	0	0.21939	0.21845	0	0	0.16398	0.21404	0.19918	0.21854	0.30078	0	0.22125	0.25043	0	0.25328	0	0.20434	0	0	0.31178	-0.17067	-0.19999	-0.23088	0	0	-0.16475	0	0	0	-0.18774	0	0	0	0	0	0.25046	0.16267	0.2813	0	0.26356	0	0.17001	0	-0.22791	0
Q9HY41	0	0	-0.15672	-0.20011	0	0	0	0	0.15588	0.2954	0	0.16026	0.20778	0.22166	0.22721	0.25153	0.50329	0.30446	0.33885	0.43981	0.27311	0.3661	0.28255	0.31752	0	0	0	0	-0.20339	-0.14429	-0.15948	-0.23232	0	-0.1754	0	0	0	0	0	0	-0.17196	0.35368	0.24777	0.43458	0.32731	0.37626	0	-0.23088	0.3841
Q9HVA6	0	-0.21668	0	-0.20622	0	0.15732	0	0	0.18371	0.22199	0	0	0	0.22927	0	0.14338	0.45396	0.15667	0.2009	0.33292	0.22719	0.21347	0	0.17599	0	-0.14939	0	-0.28502	-0.32249	-0.20535	0	0	0	-0.25132	0	-0.25392	-0.14978	0	0	0	-0.16669	0.38817	0	0.22266	0.1543	0	0	-0.27183	0.46494
Q9I0Q7	0	0	0	0	0	0.142	0	0	0	0.21837	0	0.16376	0.28115	0.19124	0.17421	0.37761	0.41865	0.18539	0.45282	0.27862	0.4637	0.34892	0.24443	0.37919	0	0	-0.20102	-0.29757	-0.2698	0	-0.18074	-0.28995	-0.19015	-0.19636	-0.243	-0.22534	0	0	0	0.19467	0	0	0	0.34558	0	0.16766	0	-0.31077	0.18516
Q9I2Y9	0	0.20702	0.17223	0	0	0	0	0	0	0	0.21041	0.40565	0	0.18716	0.21726	0.27251	0.2943	0.36533	0.35656	0	0.28035	0.2975	0.18942	0.16358	-0.29328	-0.24927	-0.43074	-0.36786	-0.30088	-0.44533	-0.38446	-0.3091	-0.26449	0	-0.25071	-0.20555	-0.21359	0	0	0	0	0	0	0	-0.3313	0	0	-0.23899	0
Q9HZ70	-0.16133	0.23528	0	0	0	0	0	0	0.18949	0.2458	0.17327	0.3353	0	0.26332	0.1696	0.14882	0.34957	0.40666	0.32454	0.23894	0.19329	0.30449	0.24675	0	-0.23158	-0.17635	-0.31326	-0.42436	-0.26774	-0.31085	-0.3026	-0.21085	-0.28191	0	-0.18425	-0.31178	-0.21926	0	0	0	-0.20053	0	0	0	-0.19549	0	0	-0.15967	0.24424
Q9HTS6	0.20064	0.36666	0.43007	0.47469	0.26023	0.30046	0.26385	0.26836	0.15287	0.20528	0.36199	0.49281	0.37306	0.32019	0.34142	0.5099	0.20575	0.28541	0.37328	0.2416	0.39497	0.38283	0.26838	0.28099	-0.1742	0	-0.25564	-0.15685	0	-0.26993	0	0	0	0.15995	0	0	0	0	0	0	0	0.23203	-0.16691	0	-0.25641	0	0.21556	0	-0.19719
Q9HUB7	0.21302	0.19398	0.35091	0.25085	0.14589	0.29037	0.25296	0.25174	0.29833	0.28623	0.39644	0.47301	0.37458	0.38025	0.37164	0.17665	0.3313	0.58301	0.34913	0.42015	0.21626	0.44877	0.47495	0.25199	0	0	0	-0.15399	0	-0.26807	0	0	0	0.17052	0	0	0	0	0	0	0	0.21504	0.17921	0	0	0	0.14864	0.15384	0
Q9HVM0	0	0	0	-0.1404	0	-0.14757	0	0	0	0	0	0.19988	0.2332	0.16353	0.16142	0	0.18859	0.31346	0.28369	0.24493	0.21928	0.2983	0.16887	0	-0.28271	-0.21308	-0.28805	-0.2281	-0.19692	-0.24767	-0.35595	-0.35982	-0.24852	-0.26455	-0.3501	-0.2383	-0.20641	-0.18528	0	0	0	0	0	0	0	0	0	-0.15505	-0.18894
Q9HZF5	-0.15071	0	0	0	0	0	0	0	0	0	0	0.23291	0	0	0.17691	0	0	0.28299	0	0.19862	0	0.17739	0.16102	0	-0.29697	-0.21799	-0.29735	-0.18474	0	-0.37432	-0.35964	-0.30228	-0.32737	-0.24072	-0.27148	-0.19466	0	0	0	0	0	0	0	0	-0.3048	0	0	0	0
Q9HXV3	0.40212	0.30114	0.36178	0.20904	0.30585	0.18377	0.16164	0.24734	0.17034	0.20874	0.36276	0.34457	0.4778	0.31723	0.37329	0.50844	0	0	0.37149	0.21231	0.50201	0.3406	0.34171	0.3576	0	0	-0.15641	0	0	0	0	0	0	0	0	0	0	0.17379	0.28217	0	0.22424	0	0	0.33981	0	0	0.22326	0	0
Q9I5Z5	0	0.27033	0	0	0.24397	0.15478	0	0	0.18472	0.25496	0.16529	0	0.35542	0	0.26181	0.31576	0.26098	0	0.28799	0.37802	0.44553	0.34126	0.40683	0.39711	0.14004	0	0	0	0	0.14417	0	-0.23646	0	0	0	0	0.14401	0.16668	0	0	0	-0.17532	0	0.44782	0.16494	0.27568	0.21293	0	0.28799
Q9I2T4	0.4273	0.5036	0.40055	0.41674	0.30936	0.16363	0.27621	0.3578	0.17938	0.1885	0.2501	0.32034	0.33764	0.24043	0	0.34691	0	0	0.24346	0	0.38359	0.29385	0.23319	0.3438	0	0	-0.188	0.15735	0	0	0	0	0	0.28079	0.17377	0	0	0.19895	0	0.23107	0.48614	0	0	0.17187	0	0	0.16865	0	-0.2115
Q9HTN4	0.32032	0.30549	0	0.16152	0	0	0	0	0.19167	0.2348	0	0.22014	0.17757	0.23864	0.14058	0	0	0.27907	0	0.17567	0	0	0.15546	0.23489	-0.19894	-0.16576	0	0	0	0	-0.15525	0	0	0.15858	0.16985	0	0	0.27099	0	0	0.38466	0	0.25377	0	0.21306	0.17445	0	0	0
Q9I610	0.19698	0.15974	0	0.14065	0	0	0	0	0	0	0	0.14938	0.15832	0.16749	0	0	0	0.2467	0	0	0.16136	0	0.14197	0	-0.27552	0	-0.16779	0	0	0	-0.31659	-0.20647	-0.15094	0	0	0	0	0	-0.25504	0.31685	0.22068	0	-0.15757	0	0	0	0	0	-0.16741
Q9HZ48	0.25431	0.40408	0.43903	0.46891	0.4755	0.45469	0.46123	0.52046	0.5604	0.70078	0.66985	0.78186	0.66769	0.68293	0.60715	0.72454	0.63314	0.6959	0.72758	0.75433	0.76499	0.64805	0.6697	0.60769	0	0.25832	0	0	0	0	0	0.14368	0	0.25849	0	0	0.24392	0.3314	0.33571	0.22559	0	0.41837	0.27693	0.38453	0.19451	0.18242	0.56235	0.30233	0.35873
Q9I1R8	0.18005	0.30102	0.40237	0.3901	0.44441	0.47187	0.47861	0.52102	0.63985	0.76483	0.67938	0.76865	0.68625	0.67182	0.62259	0.70124	0.62209	0.72191	0.65461	0.8536	0.79	0.67093	0.73144	0.62564	0	0.32279	0.25304	0	0	0	0	0.17856	0	0.1428	0	0	0.35567	0.34374	0.25875	0.14747	0	0.48077	0.30177	0.36119	0.23143	0.14727	0.63091	0.36368	0.40696
P21175	0.33216	0.49632	0.59088	0.45328	0.50687	0.64315	0.53713	0.56824	0.63779	0.77069	0.65215	0.80622	0.69772	0.75005	0.60665	0.7777	0.65832	0.62576	0.70923	0.60952	0.69616	0.65877	0.62971	0.68024	0.1653	0.14562	0	0	0	0	0.16413	0.22413	0.18832	0.23044	0.16509	0.17244	0.27846	0.42492	0	0.23845	0.18293	0.48117	0.25808	0.43835	0.25625	0.34688	0.47	0.25206	0.2905
Q9I7B0	0.28267	0.43421	0.39146	0.46563	0.33855	0.49356	0.43324	0.46614	0.55143	0.65532	0.47983	0.68531	0.55868	0.6587	0.39903	0.63321	0.4644	0.50734	0.52186	0.56438	0.61113	0.53107	0.51543	0.55604	0	0	0	0	-0.14904	-0.14784	0	0	0	0.15433	0	0	0.14541	0.2806	0	0.18608	0	0.36448	0	0.30116	0	0.23374	0.34455	0	0.2343
Q9I2L0	0.31442	0.45737	0.56986	0.54759	0.50119	0.59822	0.41178	0.52943	0.55246	0.60976	0.57172	0.7785	0.63578	0.58751	0.71108	0.68152	0.51107	0.67449	0.60871	0.5399	0.68867	0.66368	0.63135	0.63148	0.18323	0.30302	0.15473	0.19328	0	0	0	0.15693	0	0.30407	0.21835	0.15534	0.24286	0.3483	0	0	0.15503	0.49463	0.19398	0.20782	0.20857	0.18436	0.47755	0.28235	0
Q9HV13	0.3556	0.50334	0.52378	0.60039	0.5316	0.55077	0.49241	0.55081	0.60374	0.71442	0.62393	0.84687	0.7391	0.69952	0.68617	0.72129	0.57229	0.68333	0.68181	0.68802	0.74272	0.77633	0.6838	0.701	0	0.25151	0	0.1826	0	0	0	0.15986	0.15927	0.30761	0.22321	0	0.25123	0.3661	0.15571	0.20537	0.14656	0.51798	0.23057	0.35589	0.2795	0.30145	0.53118	0.26692	0.16609
Q9I140	0.33146	0.40171	0.39949	0.38402	0.42403	0.52291	0.40479	0.46086	0.54246	0.7182	0.59498	0.77015	0.69826	0.6794	0.55191	0.70022	0.61633	0.62866	0.62402	0.75051	0.82289	0.65679	0.67939	0.72018	0	0.16136	0	0	0	0	0	0	0	0	0	0	0.25073	0.33078	0.17946	0.28171	0.16634	0.44884	0.21849	0.41421	0.24136	0.20815	0.44475	0	0.32226
Q9HZX9	0.30526	0.49991	0.47192	0.54768	0.5883	0.59493	0.51689	0.49952	0.58673	0.74655	0.61936	0.77591	0.69978	0.68656	0.57352	0.77347	0.70146	0.62573	0.71344	0.7531	0.77819	0.77017	0.69651	0.75089	0.21222	0.2762	0.15056	0	0	0.14104	0.19243	0.22434	0.25319	0.30771	0.24721	0	0.31296	0.36121	0.20713	0.25435	0	0.51133	0.28036	0.51443	0.30567	0.4045	0.52838	0.21206	0.3516
Q9HTL8	0.31834	0.47793	0.46994	0.53918	0.54425	0.53813	0.50722	0.48719	0.53304	0.6984	0.57547	0.72422	0.64889	0.64325	0.47373	0.75898	0.60791	0.52568	0.66631	0.67227	0.75418	0.70446	0.61929	0.6975	0.16077	0.23296	0	0	0	0	0.1796	0.23218	0.23093	0.278	0.18349	0	0.27466	0.30595	0.2455	0.29021	0.17844	0.3842	0.22985	0.46371	0.21761	0.34571	0.49106	0.18448	0.30196
Q9HZI4	0.4323	0.53045	0.54497	0.56198	0.57874	0.66113	0.53163	0.5627	0.64515	0.73262	0.63245	0.82359	0.67415	0.67708	0.61744	0.7146	0.69106	0.68301	0.69653	0.71264	0.81231	0.79817	0.76393	0.81671	0.16794	0.24226	0	0	0	0	0	0.17585	0.20023	0.27618	0.17026	0.19799	0.3834	0.45182	0.24432	0.36949	0.24075	0.46966	0.23536	0.44152	0.24363	0.34125	0.46151	0.21212	0.23818
Q9I3J5	0.28186	0.44178	0.51399	0.43147	0.50171	0.5707	0.51513	0.45765	0.49464	0.55416	0.61039	0.64733	0.56282	0.52514	0.59803	0.69184	0.69781	0.67723	0.72503	0.67952	0.63471	0.66355	0.68411	0.63899	0	0.20523	0	0	0	0	0	0.15701	0.20518	0.24431	0	0.21969	0.3707	0.33249	0.22054	0	0	0.35021	0.26496	0.35142	0	0.23897	0.46381	0.24673	0.17686
Q9I5E2	0.33895	0.48366	0.5211	0.48741	0.56341	0.66921	0.49851	0.43211	0.57427	0.62364	0.56304	0.64333	0.64479	0.54699	0.56901	0.67691	0.68582	0.70358	0.7005	0.68968	0.74525	0.6391	0.70868	0.7358	0.15101	0.23912	0.15454	0	0	0	0	0	0	0.23444	0	0.17728	0.34407	0.30485	0	0.2441	0	0.31428	0.21999	0.36857	0.16229	0.25356	0.47474	0.25554	0.15232
G3XCW6	0.4034	0.41037	0.44339	0.52219	0.3627	0.25142	0.43021	0.52382	0.55205	0.51641	0.52836	0.63726	0.45229	0.4909	0.26756	0.43205	0	0.41802	0.29658	0.40325	0.49913	0.48399	0.50048	0.38568	0	0.16784	0.14403	0	0	0	0	0.16901	0.14686	0.41157	0	0.2449	0.34442	0.37358	0.29022	0.27067	0.29027	0.19737	0.2747	0.2839	0	0	0.39531	0.35785	0
Q9HW04	0.49939	0.58621	0.711	0.52445	0.50701	0.65093	0.55544	0.43646	0.46301	0.44976	0.58049	0.58821	0.60034	0.56372	0.39004	0.49382	0.48288	0.49404	0.49436	0.43578	0.51103	0.54835	0.54391	0.66531	0	0	0	0	0	0	0	0	0.25076	0.34431	0.23677	0.25098	0.2612	0.34892	0	0	0	0.35158	0.32421	0.31598	0.20118	0.25674	0.35767	0.17124	0
Q9I5E3	0.55109	0.6743	0.69038	0.6789	0.60643	0.57238	0.63866	0.67345	0.62599	0.5571	0.60135	0.75718	0.60302	0.64065	0.51341	0.64387	0.44839	0.53315	0.60643	0.47072	0.60388	0.61554	0.57719	0.62487	0	0	0	0.18555	0	0	0	0.18948	0.27624	0.38949	0.29744	0.32902	0.28767	0.48649	0	0.32987	0.32071	0.34789	0.14844	0.27097	0.18732	0.15241	0.47264	0.25789	0
G3XCW5	0.32385	0.52468	0.5252	0.56095	0.36625	0.37102	0.45214	0.43899	0.36842	0.27605	0.42765	0.55862	0.30483	0.37031	0.28092	0.44984	0.25573	0.35299	0.42396	0.23722	0.30463	0.40717	0.29911	0.33631	-0.15375	0	-0.21109	0	0	-0.2097	0	0	0.16695	0.3207	0	0.20641	0	0.2187	0	0	0	0.29015	0	0	0	0	0.25839	0.14111	0
Q9HVU4	0.20243	0.47303	0.42286	0.35942	0.32699	0.33219	0.30062	0.35618	0.3743	0.41712	0.35974	0.57137	0.44119	0.38188	0.48618	0.35113	0.40247	0.49864	0.43903	0.32794	0.33866	0.56416	0.36564	0.44388	0	0	0	0	0	0	0	0	0	0.19689	0.22189	0	0	0.29948	0	0	0.14248	0.37042	0.15709	0	0.18484	0.14446	0.24921	0.19504	0
Q03456	0.42663	0.70163	0.72991	0.74092	0.61506	0.54638	0.68398	0.66006	0.48579	0.3725	0.56876	0.63215	0.51991	0.53094	0.60749	0.6392	0.38484	0.56681	0.67162	0.32317	0.37977	0.43476	0.47493	0.39665	0	0	0	0.22325	0.30109	0.15733	0.21065	0.30084	0.35838	0.49328	0.29222	0.41527	0.282	0.32554	0	0.18189	0	0.22565	0	0	0	0	0.51674	0.37963	-0.14571
Q9HVB0	0.35214	0.42571	0.45978	0.56317	0.55516	0.4169	0.41096	0.40723	0.46199	0.42958	0.48562	0.54697	0.52488	0.45087	0.58999	0.44718	0.43239	0.73094	0.62459	0.58435	0.46036	0.61859	0.69677	0.49856	0.17798	0.27154	0	0.25982	0.21198	0	0	0	0	0.43325	0.32196	0.31192	0.22394	0.31428	0	0	0	0.29356	0.29635	0.26197	0.29344	0.35906	0.39769	0.27697	0
Q9HV76	0.31055	0.52642	0.55621	0.52316	0.6619	0.48501	0.61901	0.49194	0.53357	0.59572	0.63575	0.52007	0.53765	0.5443	0.46948	0.52291	0.5653	0.72447	0.73101	0.63909	0.48936	0.42883	0.63965	0.554	0.30497	0.38473	0.29119	0.29482	0.38281	0.27961	0.29059	0.31212	0.34801	0.46541	0.33373	0.39495	0.42911	0.44282	0	0.14327	0	0.31051	0.52685	0.37	0.39241	0.40972	0.59752	0.51014	0.21387
G3XCW7	0.31266	0.2398	0.36792	0	0.21332	0.25254	0.35649	0.16446	0.26628	0.31759	0.36362	0.356	0.38492	0.49963	0.24589	0.16919	0.5311	0.51847	0.46355	0.49019	0.27973	0.41081	0.42874	0.42179	-0.2342	-0.26129	-0.18669	0	-0.1998	-0.17175	-0.2817	-0.16077	0	0	0	0	0	0.21974	-0.14195	0	0	0.32775	0.31877	0.26261	0.27779	0.29347	0	0	0
Q9HXK2	0.22457	0.44877	0.44035	0.40481	0.40305	0.34839	0.5446	0.47189	0.34214	0.48695	0.61142	0.64135	0.46233	0.53176	0.36614	0.46206	0.55893	0.62313	0.56221	0.57966	0.56747	0.54542	0.58106	0.48147	0	0	0	0	0	0	0	0	0.21502	0.18818	0	0	0.31595	0.27658	0.23118	0.25485	0.15135	0.25124	0.28837	0.27891	0	0	0.45966	0.15306	0.16439
Q9I6I9	0	0.24964	0.2113	0.17599	0.31308	0.20017	0.27156	0.17983	0.1573	0.21152	0.36067	0.35359	0.2575	0.30991	0.40268	0.39095	0.55965	0.53697	0.4812	0.45748	0.46533	0.39917	0.47205	0.271	0	0	0	-0.2976	-0.14446	0	-0.15085	-0.15129	0	0	0	-0.14292	0	0	0	0	-0.27545	0.27451	0	0.14776	0	0	0.24909	0	0.14061
Q9HTJ6	0.20089	0.36695	0.3894	0.23264	0.26681	0.1599	0.418	0.30169	0.22533	0.33461	0.41891	0.42802	0.39342	0.42766	0.16976	0.36102	0.31153	0.37373	0.39399	0.35681	0.44573	0.37724	0.36037	0.33178	-0.2881	0	-0.15683	-0.22345	-0.29932	0	-0.26529	0	0	0	-0.17698	-0.1444	0	0	0	0	0	0.24385	0	0	0	0	0.25356	0	0
Q9I0T0	0.32362	0.31162	0.39768	0.16946	0.40917	0.27896	0.42201	0.26866	0.38186	0.50141	0.4573	0.3975	0.49731	0.40581	0.36199	0.40867	0.5332	0.59262	0.5945	0.62655	0.56222	0.56437	0.61848	0.60159	0	0.14221	0.19172	0	0	0	0	0	0	0	0	0.16958	0.3204	0.29991	0	0	0	0.33637	0.42988	0.39386	0.39527	0.32627	0.34483	0.16584	0.14874
Q9I296	0.20186	0.3028	0.2579	0.34621	0.50014	0.32285	0.3647	0.2307	0.33436	0.39503	0.32065	0.37414	0.35923	0.33687	0.36105	0.43736	0.56275	0.57878	0.62023	0.57902	0.54278	0.56547	0.59167	0.51851	0	0.17106	0	0	0	0	0	0	0	0	0	0	0.20026	0.19614	0	0	0	0.29177	0.14535	0.33506	0.23452	0.38015	0.27478	0	0
G3XD15	0.36328	0.61893	0.53138	0.53783	0.72439	0.45484	0.59228	0.56495	0.47282	0.49453	0.59873	0.59314	0.40205	0.50118	0.43715	0.68026	0.5262	0.49653	0.70864	0.48006	0.6238	0.46168	0.57075	0.58766	0	0.34043	0.16599	0.19133	0.24755	0.2662	0.24682	0.30942	0.33721	0.31972	0.2086	0.33184	0.39634	0.43769	0.18522	0.31737	0.15528	0.43835	0.2281	0.34009	0.18782	0.19004	0.45724	0.22766	0.25517
Q9I6Z2	0.26027	0.44589	0.41489	0.34228	0.52464	0.47316	0.39257	0.36371	0.45964	0.46822	0.49727	0.49731	0.45784	0.40081	0.56689	0.68355	0.65418	0.66209	0.75633	0.58538	0.62348	0.51663	0.61414	0.59118	0	0.23207	0.18378	0	0	0	0	0	0	0.26015	0.16868	0.24927	0.27751	0.34142	0	0	0	0.37171	0.33096	0.3914	0.24335	0.2252	0.42186	0.19576	0.23698
Q9I3G9	0.21381	0.38529	0.31207	0.27855	0.44025	0.38743	0.43362	0.36375	0.48107	0.61339	0.39751	0.51442	0.41359	0.42379	0.39915	0.47981	0.73279	0.67387	0.71712	0.62459	0.56819	0.47766	0.49669	0.57129	0	0.22554	0	0	0.17931	0.16599	0.16824	0.17354	0.167	0	0	0	0.33524	0.31082	0	0.53422	0.26866	0.1941	0.24464	0.28543	0.17759	0.20001	0.38704	0.31988	0.41422
Q9HTW9	0.343	0.38215	0.46985	0.34757	0.47159	0.58238	0.41475	0.39505	0.42443	0.49137	0.48732	0.61563	0.47082	0.50356	0.48997	0.53822	0.65564	0.616	0.64633	0.50686	0.62626	0.54427	0.58203	0.63878	0	0.18218	0	0	0	0	0	0	0	0	0	0.1491	0.28235	0.24164	0	0.38136	0	0.45917	0	0.27455	0	0.15688	0.25421	0	0
Q9HY54	0.42716	0.23915	0.41216	0.49312	0.47575	0.31869	0.48592	0.58655	0.41965	0.39049	0.36485	0.50523	0.35993	0.4293	0.54733	0.32802	0.41772	0.66837	0.6731	0.35418	0.45373	0.46494	0.53614	0.39437	0.1813	0.35019	0	0.32978	0.3461	0.28021	0.17407	0.29912	0.25436	0.31099	0.19537	0.37319	0.28165	0.306	0.16917	0.4856	0.49378	0.22845	0.15992	0	0.29686	0.20271	0.4014	0.28572	0
Q9I2V1	0.34979	0.29733	0.20986	0.55186	0.51518	0.38236	0.32424	0.46945	0.34583	0.37929	0.22901	0.47491	0.28687	0.30595	0.45775	0.44837	0.52489	0.51232	0.64697	0.39937	0.55486	0.58783	0.53837	0.49527	0.25087	0.36985	0	0.15393	0.23506	0.17839	0.15912	0.22792	0.26572	0.37878	0.30394	0.23519	0.21582	0.2357	0.32416	0.53683	0.40255	0.27996	0	0.25576	0.25433	0.32698	0.28283	0	0.15037
Q9HZA4	0.2423	0.39202	0.41829	0.28478	0.45806	0.51169	0.47178	0.3025	0.2761	0.26453	0.32169	0.2372	0.18495	0.23432	0.2056	0.27034	0.61323	0.412	0.46955	0.27691	0.34115	0.16234	0.30878	0.42874	0.1881	0.17178	0	0	0.25376	0.19703	0.2499	0.19874	0.39328	0.20193	0	0.27659	0.41477	0.32384	0	0.41241	0.16331	0	0	0.15464	0	0	0.29604	0.2566	0.17202
Q51375	0	0.26803	0	0.15697	0.36959	0	0.25786	0.30086	0.29582	0.3449	0.42216	0.42658	0.19462	0.24237	0.32518	0.29449	0.4966	0.48186	0.48506	0.427	0.49214	0.39077	0.45532	0.26091	0	0.27315	0	-0.15652	0.15261	0.17765	0	0	0	0	0	0	0.25207	0.22731	0.29521	0.379	0	0	0	0.2429	0	0	0.3237	0.19226	0.36573
Q9I3I4	0	0.20046	0	0	0	-0.18113	-0.19977	-0.15602	-0.14837	-0.14183	-0.22671	0	-0.3486	-0.23382	-0.33255	-0.22017	-0.33613	0	-0.14692	-0.30776	-0.21914	-0.20698	-0.22315	0	0	0	-0.19295	0	0	-0.2608	-0.19865	0	0	0.17129	0	0	0	0	0	0	0.22573	0	0.15112	-0.1629	0	0	-0.36077	0	-0.27779
Q9I3I6	0.23217	0.15655	0	0	0	0	0	0	0	-0.21518	0	-0.16745	-0.28526	-0.19068	-0.31242	-0.25563	-0.26894	0	0	-0.23096	-0.28081	-0.36151	-0.19664	-0.14347	0	0	0	0.23233	0.1442	0	0	0	0	0.16669	0.16889	0.34383	0	0	-0.14189	0.15069	0	0	0	0	0	0	0	0	-0.18527
P80357	0.28386	0.31495	0	0.19486	0	0	0	0	0	-0.19009	0	0	0	-0.20606	-0.17359	-0.1728	-0.27232	-0.16831	-0.16039	-0.30991	0	0	0	0	0	0	-0.16306	0	0	0	0	0	0.1587	0.26863	0.28196	0.20904	0	0.15694	0	0.21719	0.44276	-0.17318	0	0	0	0	0	0	-0.26879
G3XCY8	0.21947	0.27868	0	0.43519	0.18568	0	0	0.1872	0	0	-0.14401	0	0	0	0	0	0	0	0	0	0	0	0	0	0.14187	0.14676	0	0.26392	0.32994	0.15577	0	0	0.26621	0.52111	0.47213	0.27826	0	0.1638	0.1642	0.27264	0.30388	-0.14085	0	0	0.16458	0.17526	0	0	-0.179
Q9I7A7	0	0	0	0	0	-0.23044	0	0	-0.24955	-0.21348	0	0	-0.27294	-0.17006	0	-0.28959	0	0	0	0	0	0	0	0	0.1415	0	0	0	0.24162	0.1835	0	0	0.23709	0.16599	0.16222	0.16453	0	0.16365	0.37643	0.27111	0.2999	0	0.27517	0.16186	0.22031	0.18595	-0.17255	-0.15685	0
O50274	0	0.28781	0	0	0.20826	-0.18926	0	0	-0.15865	-0.2347	0	-0.14579	-0.34366	-0.23213	-0.29257	-0.32643	0	0	0	-0.15677	-0.24576	0	0	0	0	0	0	0	0.20243	0	0	0	0.30434	0.22755	0.19143	0.22945	0.1461	0.16364	0.14388	0.18194	0	0	0.17088	0	0	0	0	0	0
Q9I6J8	0.20141	0	0	0	0	-0.15584	0	0	-0.25752	-0.35745	0	-0.16263	-0.37227	-0.319	-0.22217	-0.3756	0	0	0	-0.20882	-0.26867	0	0	0	0	0	0	0	0.30575	0	0	0	0.24918	0.31764	0.21435	0.29841	0	0	0.34671	0.22841	0.18317	0	0	0	0	0	-0.22379	0	-0.26684
Q9HXF8	0.29793	0	0	0.23309	0.25182	0	0	0	0	-0.16913	0	0	-0.14186	0	0	-0.20415	0	0	0	-0.17021	-0.16091	0.14622	0	0	0.39852	0.19548	0	0.29653	0.32931	0.1835	0.22403	0.21126	0.42529	0.52809	0.54388	0.43761	0.16807	0.33324	0.46724	0	0.24758	0	0.23022	0.2232	0.31774	0.29626	0	0	0
O69077	0.33166	0.20715	0.16573	0.27007	0.26121	0	0.21594	0.27639	0	0	0	0	0	0	0	-0.18977	0.14039	0.17544	0.18427	0	0	0.17942	0.17616	0.15139	0.27958	0.18911	0	0.18464	0.40841	0.1615	0.18258	0.23235	0.40918	0.43024	0.39426	0.46557	0.27031	0.31535	0.34208	0.44087	0.50951	0	0.15963	0	0.22831	0.26397	0	0	-0.15585
Q9HZ46	0.15073	0	0	0	0.20622	0	0	0	0	0	0	0	-0.17725	-0.14385	0	-0.19554	0	0.16163	0	0	0	0.1917	0.19839	0.22441	0.34619	0.26329	0	0.16339	0.20367	0	0	0	0.19819	0.33232	0.4032	0.24205	0	0.23558	0.28107	0	0.19008	0	0.34444	0.15872	0.36034	0.43123	-0.14599	0	0
Q00934	0	0	0	0	0.17543	-0.27066	0	-0.17111	-0.21505	-0.33566	-0.16183	-0.30626	-0.39012	-0.36467	-0.34325	-0.30358	-0.19509	0	0	-0.18117	-0.21443	-0.18446	-0.14722	-0.15944	0.21484	0.25553	0	0	0.30463	0	0	0	0.19625	0.3394	0.1627	0.21475	0	0	0.32854	0	0	0	0	0	0	0	0	0	-0.16749
Q9HU15	0	0	0	0	0	-0.30141	0	-0.22426	-0.42672	-0.54235	-0.25125	-0.43737	-0.49049	-0.42528	-0.49638	-0.527	-0.29911	-0.23962	-0.25805	-0.42056	-0.4584	-0.35121	-0.31095	-0.29044	0	0	-0.1527	0	0.21033	0	0	0	0.24794	0.28484	0.15611	0.18873	0	0	0	0	0	-0.18395	0	-0.18155	0	0	-0.28053	0	-0.39224
Q9HTY6	0	-0.1456	-0.1963	0	0	-0.32038	-0.2356	-0.30959	-0.49158	-0.56465	-0.31923	-0.46399	-0.54188	-0.49875	-0.39862	-0.52712	-0.2321	-0.23911	-0.27115	-0.42478	-0.46578	-0.28102	-0.29306	-0.31519	0.15957	0	0	0	0.24849	0	0	0	0.21496	0.2492	0.1893	0	0	0	0.21097	0	0	-0.15466	0	-0.14795	0	0	-0.34578	-0.15257	-0.33412
Q9HZC7	0	0	-0.14168	0	0	-0.18192	-0.1616	-0.21659	-0.30568	-0.2963	0	-0.17498	-0.33374	-0.22892	-0.29147	-0.4302	0	0	-0.25147	-0.24715	-0.26173	0	0	0	0	0	0	0	0	0	0	0	0.19268	0	0.20685	0.15268	0	0	0.15951	0	0.15544	0	0.31601	0.14092	0	0.16198	-0.25845	-0.22517	-0.18871
Q9HXS8	0	0	-0.15907	0	0	-0.337	-0.1421	-0.22279	-0.4449	-0.44461	-0.2369	-0.32324	-0.48088	-0.38358	-0.38556	-0.48285	-0.19347	-0.1613	-0.18539	-0.38536	-0.34095	-0.27717	-0.2496	-0.24963	0	0	-0.18269	0	0	0	0	0	0	0	0	0	0	0	0	0	0.14912	-0.15758	0	0	0	0	-0.2853	-0.23455	-0.28181
Q9HVA0	0	-0.27775	-0.40567	-0.35686	-0.17247	-0.51335	-0.3273	-0.39208	-0.49209	-0.45628	-0.35603	-0.49866	-0.47877	-0.46797	-0.41722	-0.52838	-0.24866	-0.32838	-0.32437	-0.3363	-0.3349	-0.22016	-0.25731	-0.23114	0	0	0	0	0	0	0	-0.17232	0	0	0	0	0	0	0.14968	0	0	0	0	0	0.15068	0	-0.39589	-0.32645	0
Q9I6B3	0	-0.15777	-0.19189	-0.32065	0	-0.42505	-0.20519	-0.40791	-0.43974	-0.41412	-0.27189	-0.45314	-0.40272	-0.32288	-0.49844	-0.49829	-0.25144	-0.38734	-0.3527	-0.31281	-0.37428	-0.20506	-0.25485	-0.19685	0	-0.20125	0	0	0	0	-0.16346	-0.14718	0	-0.15079	0	0	0	0	0	0	0	0	0	0	0	0.18153	-0.43	-0.36554	-0.18962
Q9HTU2	0	-0.17846	-0.2416	-0.27333	-0.16937	-0.26135	-0.20488	-0.27921	-0.31357	-0.3184	-0.28536	-0.413	-0.46931	-0.37724	-0.42506	-0.51599	-0.20333	-0.24518	-0.33284	-0.30691	-0.36137	-0.2015	-0.16416	0	0	0	0	0	0	0	-0.15411	0	0	0	0.16062	0	0	0	0	0	0	0	0.22336	0	0.20416	0.21552	-0.35386	-0.28685	0
Q9HTJ2	0	0	-0.30085	-0.27686	0	-0.23894	-0.24461	-0.36227	-0.38481	-0.32165	-0.31924	-0.45187	-0.36881	-0.3207	-0.39506	-0.46325	0	-0.20335	-0.22576	-0.23476	-0.251	-0.16416	0	0	0	0	0	0	0	0	0	-0.18084	0	0	0.14384	0	0	0	0	0	0	0	0.2413	0.17553	0.29495	0.33596	-0.40493	-0.36938	0
G3XD43	0	0	-0.22794	0	0	-0.17766	0	-0.22448	-0.32756	-0.31078	-0.22136	-0.36861	-0.35908	-0.29543	-0.30244	-0.36737	0	-0.20663	-0.24047	-0.22111	-0.21629	0	0	0	0.2839	0	0.17404	0	0.15401	0.28571	0	0	0.35563	0.23716	0.3525	0.15234	0.17035	0	0.15851	0	0	0	0.24728	0.18814	0.29555	0.35256	-0.21797	-0.22961	0
Q9I632	0	0	-0.24912	0	0	-0.29383	-0.17968	-0.22533	-0.39147	-0.41015	-0.30303	-0.40681	-0.46282	-0.44532	-0.31377	-0.42993	0	-0.23928	-0.22978	-0.322	-0.31246	0	-0.16746	-0.15557	0.19088	0	0	0	0.23636	0.14815	0	0	0.26185	0.18749	0.25864	0	0	0	0.25346	0	0	0	0	0	0	0.18384	-0.29445	-0.16889	0
Q9I0Y8	0	-0.14882	-0.3553	-0.22299	0	-0.33931	-0.35837	-0.3637	-0.39954	-0.38943	-0.41449	-0.41666	-0.43938	-0.40314	-0.23525	-0.37218	0	-0.26967	-0.22387	-0.29598	-0.2449	0	-0.17245	0	0	0	0	0	0	0	0	0	0	0	0	0	0	0	0	0	0	0	0	0	0.15454	0.24025	-0.4516	-0.36229	0
G3XD30	0	-0.18051	-0.24577	-0.16547	0	-0.32774	-0.15348	-0.24154	-0.43803	-0.50205	-0.28093	-0.47297	-0.45614	-0.36253	-0.35926	-0.51543	-0.21338	-0.35205	-0.30848	-0.41182	-0.42301	-0.30375	-0.2577	-0.28676	0.18596	0	0	0	0.21316	0.25744	0	0	0.29567	0	0.2642	0.20093	0	0	0	0	0	0	0	0	0.20834	0.17248	-0.26775	-0.23203	-0.14753
G3XD04	0	0	0	0	0.3202	0	0.14196	0	0	0	0	0	-0.28084	0	-0.19772	-0.16936	0	0	0	-0.14032	-0.17062	0	0	0	0.30054	0.18593	0.29289	0.25039	0.22502	0.31014	0.2251	0.2593	0.40354	0.30585	0.44049	0.38222	0.19258	0.29212	0	0	0	0.26263	0.1475	0.19804	0.26439	0.20604	0	0	0
P30819	-0.17408	0	0	0	0.14632	-0.15678	0	-0.18667	0	0	-0.1889	-0.2996	-0.31493	-0.30435	-0.22779	-0.29436	0	0	0	0	-0.14011	0	0	0	0.14891	0	0.22196	0	0	0	0	0	0	0	0.18312	0	0	0	-0.22978	-0.20121	-0.25622	0	0	0	0.19915	0.20184	-0.14354	0	0
Q9I6J6	0	0	0	0	0	-0.1668	0	0	0	-0.27497	-0.14867	-0.19136	-0.40819	-0.24161	-0.31642	-0.3457	-0.20533	0	-0.20494	-0.24659	-0.33206	-0.20477	-0.1757	0	0	0	0	0	0.27579	0	0	0	0.27225	0.28571	0.24389	0.33074	0.17287	0.23084	0.14367	0	0.21912	0	0.23123	0	0	0	-0.21757	0	-0.18738
P32722	0.2435	0	0	0	0	0	0	0	-0.1596	-0.21012	0	-0.17737	-0.29776	-0.19779	-0.23687	-0.32657	0	0	0	-0.17418	-0.19523	0	0	0	0.18992	0	0	0	0.2863	0.14652	0	0	0.25509	0.24787	0.2648	0.32845	0.19143	0.26348	0.30957	0.25871	0.33313	0	0.32221	0.19148	0.24178	0.23497	-0.2754	0	0
Q9HX07	0	0	-0.20352	0	0	0	0	0	0	0	-0.20004	-0.2513	-0.39314	-0.16237	-0.38058	-0.22639	0	-0.22253	0	0	-0.17208	0	0	0	0.16883	0	0	0	0	0	0	0.15893	0.24904	0	0.23778	0	0	0.14164	0.23229	0	0	0.22721	0	0.15122	0.25066	0.25769	-0.25881	-0.22137	0.32425
Q9HWX1	0	-0.15217	-0.19401	-0.18176	0	-0.21973	0	-0.15348	-0.19365	-0.22421	-0.26398	-0.34575	-0.34079	-0.3072	-0.27472	-0.38332	0	-0.14198	-0.14154	-0.18883	-0.24283	0	0	0	0	0	0	0	0	0	0	0	0.16958	0	0.16264	0.20565	0	0	0	0	0.18714	0	0.1665	0	0.33183	0.25643	-0.26352	-0.15657	0
Q9HVA2	0.20425	0	0	0.15622	0.29748	0	0.2279	0.31665	0.1709	0	0.24442	0.15048	0	0	0	0	0.18956	0.15494	0	0	0	0.24278	0.33831	0.21105	0.57533	0.38674	0.33903	0.40188	0.50431	0.44723	0.40487	0.39436	0.54099	0.42918	0.51677	0.52429	0.51904	0.5489	0.55591	0.35179	0.40873	0.19001	0.4221	0.39706	0.46699	0.43455	0.18993	0.20161	0.18563
Q9HUD3	0.22458	0.19062	0.16871	0.36771	0.45754	0.25205	0.34589	0.39549	0.27147	0.23244	0.37402	0.25421	0	0.17952	0.1418	0	0.2091	0.20763	0	0.19807	0.16031	0.27291	0.40297	0.26698	0.70363	0.53481	0.49763	0.45069	0.59096	0.55089	0.55758	0.53728	0.69385	0.64448	0.62717	0.58541	0.63793	0.57884	0.5899	0.3311	0.29863	0.28252	0.47726	0.45764	0.46824	0.42994	0.37173	0.37193	0.18546
Q9HXP9	0.25893	0.17181	0	0.31803	0.49847	0.21943	0.328	0.34172	0.29813	0.32202	0.25847	0.18367	0	0.15655	0	0	0.24667	0	0.14463	0.28854	0.23704	0.32047	0.38209	0.4279	0.64855	0.60143	0.60141	0.51009	0.53808	0.58814	0.54446	0.55068	0.67847	0.51953	0.62672	0.53298	0.64923	0.58855	0.53629	0.38268	0.35363	0.42655	0.51636	0.51015	0.66556	0.55787	0.31516	0.275	0.35738
Q51551	0.24898	0.25682	0.20459	0.32386	0.50579	0.30088	0.37811	0.39797	0.31675	0.18535	0.2659	0.17838	0	0	0.17125	0	0.30001	0.27338	0.21541	0.16399	0	0.35924	0.43504	0.34048	0.56034	0.4294	0.43029	0.46112	0.5045	0.41058	0.40149	0.46221	0.65042	0.54166	0.68602	0.66085	0.57223	0.63013	0.35253	0.20739	0.24484	0.3639	0.45391	0.3657	0.53321	0.5289	0.20409	0.21264	0.14918
Q9I5Q7	0.36424	0.23683	0	0.37484	0.47419	0.25514	0.29092	0.32468	0.24488	0.18657	0.18862	0.19119	0	0.16167	0	0	0.2112	0	0	0.14418	0	0.30648	0.3118	0.36398	0.52366	0.40361	0.37268	0.41769	0.51118	0.38389	0.42547	0.48952	0.63894	0.54271	0.66102	0.55572	0.50312	0.58102	0.48502	0.38675	0.33897	0.43028	0.34536	0.41075	0.57236	0.5602	0	0	0.18149
Q9I6J9	0.29933	0	0	0.28839	0.41279	0.2685	0.19394	0.24489	0.15156	0	0.14003	0	0	0	0	0	0	0	0	0	0	0.16786	0.20735	0.28843	0.64788	0.45676	0.4794	0.41712	0.4437	0.42289	0.49445	0.49174	0.65047	0.54471	0.63122	0.55275	0.50357	0.49949	0.43845	0.27569	0.3381	0.35249	0.35377	0.40248	0.49549	0.47022	0	0	0
P29436	0.358	0.34355	0.22204	0.45845	0.50031	0.38106	0.33968	0.37595	0.34668	0.26564	0.26683	0.22096	0	0.17062	0	0	0	0	0	0.15932	0.14888	0.26109	0.36433	0.41659	0.56135	0.45179	0.50985	0.52658	0.38589	0.42644	0.41401	0.50788	0.62803	0.5995	0.72152	0.59617	0.61698	0.62963	0.37393	0.24751	0.30616	0.28896	0.43576	0.40348	0.51859	0.49924	0.23912	0.25842	0
P38103	0.36707	0.32334	0.29819	0.51556	0.43685	0.32804	0.30731	0.36402	0.1483	0.15119	0.32594	0.34114	0	0.19369	0.16723	0	0.15802	0.26002	0.15362	0	0	0.34162	0.38829	0.32593	0.50104	0.3772	0.15327	0.36429	0.47325	0.28288	0.33514	0.43344	0.55516	0.6342	0.61812	0.50681	0.42023	0.43969	0.51063	0.31808	0.34023	0.24312	0.37829	0.28434	0.3376	0.46239	0.18886	0.18875	0
Q51434	0.29027	0.20435	0.21794	0.46504	0.53705	0.22804	0.36656	0.36816	0.17288	0	0.18712	0.14115	0	0.19152	0.19526	0	0.26556	0.19181	0.27732	0	0	0.32018	0.31954	0.17713	0.59011	0.37479	0.30008	0.43678	0.54507	0.43844	0.46805	0.51425	0.71292	0.66721	0.76312	0.58793	0.34255	0.43676	0.31812	0	0.16182	0.43473	0.25154	0.342	0.53899	0.62717	0.17453	0	0
Q9I0I4	0.34492	0.37289	0.26101	0.4196	0.56021	0.33723	0.42375	0.38315	0.3859	0.21051	0.31409	0.25602	0	0.19399	0	0	0.32247	0.29822	0.23194	0.26564	0	0.36918	0.42975	0.3942	0.41075	0.33898	0.36014	0.35688	0.44265	0.34355	0.33514	0.40233	0.62795	0.5847	0.63836	0.64647	0.55096	0.625	0.31659	0.27413	0.17419	0.37809	0.45577	0.40658	0.45703	0.43123	0.2093	0.22511	0
Q59653	0.33112	0.23229	0.24107	0.32197	0.49226	0.27455	0.44216	0.46559	0.3239	0.17383	0.26341	0.198	0	0.16036	0.18901	0	0.35288	0.34751	0.33637	0.14253	0	0.31087	0.40653	0.30928	0.46234	0.38696	0.314	0.41584	0.5546	0.41417	0.38774	0.46317	0.63098	0.49353	0.56031	0.68088	0.54501	0.58889	0.33946	0.40922	0.39271	0.32472	0.39602	0.29318	0.48897	0.42122	0.2145	0.23854	0
Q9I2S7	0.3378	0.27877	0.36374	0.35949	0.52509	0.34041	0.47595	0.50003	0.39541	0.2209	0.3525	0.29687	0	0.21897	0.30816	0	0.42673	0.48676	0.43891	0.22213	0	0.38838	0.47917	0.35101	0.40263	0.37245	0.30429	0.39367	0.51764	0.31125	0.3439	0.43643	0.58004	0.50771	0.53452	0.69166	0.52504	0.60913	0.30884	0.27027	0.31773	0.38962	0.43883	0.24856	0.43565	0.37714	0.24989	0.28179	0
Q9I0I6	0.41489	0.18038	0.2844	0.36352	0.41251	0.24185	0.32472	0.28968	0.182	0	0.21864	0.16486	0	0	0	0	0.23073	0.17929	0.15741	0	0	0.30159	0.27108	0.23747	0.41543	0.24396	0.14836	0.25631	0.45181	0.2368	0.33767	0.41226	0.6101	0.59167	0.56243	0.58373	0.36336	0.42401	0.45254	0.31773	0.27133	0.30816	0.37939	0.30981	0.39324	0.38432	0	0.15137	0
Q9I2X3	0.39447	0.26231	0	0.41768	0.53448	0.28223	0.24437	0.29435	0.2658	0.21596	0.21589	0.19416	0	0.16976	0	0	0.32789	0.23493	0.25407	0.29396	0.25378	0.36931	0.4378	0.43927	0.49707	0.44006	0.30839	0.27625	0.40747	0.27797	0.32286	0.33093	0.47985	0.58818	0.57346	0.43885	0.41461	0.50797	0.56239	0.33915	0.25446	0.34745	0.33154	0.43462	0.53614	0.52778	0.14784	0	0.23315
Q9HT91	0.15678	0.21514	0	0.17507	0.29882	0	0	0	0.19566	0	0	0	-0.18931	0	0	0	0.14074	0	0	0	0	0	0	0.16511	0.26735	0.31335	0.34045	0.14926	0.39773	0.24391	0.35735	0.27847	0.34774	0.45074	0.35231	0.40366	0.34372	0.41597	0.29134	0.18842	0.19194	0	0.36092	0.15802	0.2199	0.16534	0	0.28139	0.20139
Q9HV00	0.4684	0	0	0	0	0.17659	0	0	0	0	0	0	0	0	-0.16462	0	0	0	0	0	0	0	0	0.26659	0	0	0	0	0	0	0.15656	0	0.36262	0.35937	0.29579	0.39559	0.33594	0.31481	0.37151	0	0.33902	0	0.41539	0.36342	0.27926	0.25145	0	0	0
Q9I120	0.18327	0	-0.15329	0	0	0	0	0	0	0	0	0	-0.1437	0	0	0	0.14736	0	0	0	0	0	0	0.14161	0.25364	0	0.19321	0	0.27188	0.25275	0.23291	0.14642	0.33014	0.21513	0.29614	0.30058	0.33204	0.39614	0.38553	0.29826	0.41641	0	0.23734	0.29652	0.31693	0.30326	0	0	0.14094
Q9HWU9	0.23955	0	0	0	0.1553	0	0	0	0	0	0	-0.15529	-0.17217	0	-0.21115	-0.15697	0	-0.14389	-0.20659	0	0	0	0	0.20511	0.37498	0.19608	0.3778	0.27	0.18837	0.22049	0.20234	0.17927	0.38286	0.34181	0.51359	0.39263	0.34606	0.38183	0.26669	0	0.17266	0.16941	0.42526	0.37583	0.48503	0.48371	0	0	0
Q9I1A0	0	0	0	0	0.27596	0	0	0	0	0	0	0	-0.15527	0	0	-0.16175	0	0	0	0	0	0.14358	0.21267	0.17189	0.61097	0.36906	0.46807	0.41893	0.39997	0.40727	0.38654	0.36382	0.54315	0.3923	0.64212	0.48963	0.42712	0.46418	0.36302	0	0.17569	0.26917	0.35017	0.40468	0.57924	0.57985	0	0	0.1944
Q9I1D3	0	0	-0.22353	0	0.22274	0	0	0	0	0	0	0	0	0	0	0	0	0	0	0	0	0.15796	0.19844	0.21769	0.55131	0.35783	0.50688	0.32417	0.241	0.39051	0.32951	0.26748	0.44247	0.31431	0.57368	0.31203	0.36965	0.40157	0.33214	0	0.15759	0.31327	0.30776	0.47395	0.57486	0.57797	0	0	0.27169
Q9I2Q2	0.28029	0	0	0.2473	0.31644	0	0.14866	0	0	0	0.14595	0	0	0	-0.1719	0	0	0	-0.16585	0.15996	0	0	0.22351	0.22637	0.39334	0.34643	0.41958	0.3404	0.3544	0.26877	0.2789	0.37225	0.43583	0.41798	0.46033	0.43046	0.45179	0.40672	0.46984	0	0	0.246	0.38726	0.31986	0.40275	0.3936	0	0	0
Q9HX82	0.24852	0.17573	0	0.2389	0.33192	0.24371	0.23703	0.18192	0	0	0.14486	0	0	0	0	0	0	0	0	0	0	0	0.28225	0.29776	0.44772	0.40135	0.44888	0.45679	0.41586	0.31484	0.31277	0.37239	0.51137	0.4538	0.58534	0.53352	0.51018	0.43755	0.26456	0	0.16793	0.2682	0.54702	0.26851	0.53731	0.51068	0.1537	0.20093	0
Q9I5R7	0	0.20595	0	0.20199	0.3814	0.15109	0.15423	0	0.16847	0	0	0	0	0	0	0	0	0	0	0	0	0.18653	0.23235	0.19559	0.52548	0.33879	0.45021	0.40369	0.30664	0.34816	0.29504	0.32078	0.51233	0.43885	0.67995	0.4616	0.41253	0.47992	0.20219	0	0	0.24882	0.34516	0.35702	0.45346	0.49711	0	0	0.16081
Q9I4K8	0.16115	0	0	0	0.26363	0	0.14714	0	0	0	0	-0.14718	-0.23585	-0.14708	-0.18036	-0.3025	0	0	0	0	-0.1782	0	0	0	0.2738	0.21857	0.28744	0.25343	0.36935	0.31155	0.21906	0.24785	0.45089	0.29946	0.42724	0.47544	0.40135	0.39966	0.26155	0.21735	0	0	0.30088	0.22137	0.35079	0.26602	0	0	0
Q51382	0.32189	0	0	0.25256	0.33606	0	0.16956	0.18699	0	0	0	0	-0.15482	0	0	-0.22862	0	0	0	0	-0.14438	0	0.16578	0	0.44895	0.31893	0.31663	0.42606	0.47162	0.32566	0.33167	0.3842	0.55318	0.53179	0.59765	0.59293	0.39661	0.44774	0.43404	0.20333	0.23528	0.23423	0.35773	0.27621	0.44	0.36781	0	0	0
Q9I1A1	0.22229	0	0	0.15143	0.33524	0	0.19942	0.20494	0	0	0	0	-0.17752	0	0	-0.18811	0	0	0	0	0	0	0.22302	0.19634	0.48081	0.33062	0.37192	0.37994	0.45351	0.40328	0.34523	0.36177	0.56654	0.42409	0.58731	0.57033	0.48048	0.51011	0.31029	0.26093	0.29489	0.19905	0.37762	0.32598	0.50433	0.47658	0	0	0
G3XCT6	0.45941	0.33451	0.26253	0.28776	0.41182	0.25257	0.33993	0.31064	0.29362	0.18487	0.17831	0	0	0	0	0	0	0	0	0	0	0	0.25351	0.32073	0.35053	0.24305	0.33795	0.37456	0.33839	0.27793	0.24754	0.33849	0.48748	0.48151	0.51989	0.60281	0.48312	0.56543	0.17383	0.32837	0.38788	0.15157	0.4954	0.3279	0.52533	0.41855	0	0.22908	0
Q9HTL4	0.27971	0.1684	0.23102	0.35072	0.46879	0.31191	0.3107	0.26781	0.30109	0.20302	0.25646	0	0	0	0	0	0	0.17907	0	0.25766	0.18771	0.2666	0.41332	0.37853	0.48803	0.41988	0.47616	0.48882	0.24963	0.2261	0.18761	0.30714	0.4434	0.44109	0.55594	0.51424	0.4406	0.41805	0.18391	0	0	0.4296	0.46683	0.34946	0.51639	0.43794	0.23577	0.16959	0
Q9I5Q9	0.45069	0	0.2663	0.41189	0.44435	0.36625	0.31186	0.3761	0.38848	0.2406	0.32966	0.34683	0.17498	0.28476	0.2021	0.22292	0.2566	0.19934	0.19115	0.2965	0.23795	0.4592	0.428	0.40043	0.48227	0.34629	0.4011	0.42766	0.34102	0.2426	0.35295	0.4052	0.56328	0.59036	0.61132	0.60111	0.44937	0.53118	0.47487	0.1599	0.23589	0.54147	0.40898	0.4951	0.52141	0.43493	0.24145	0.16047	0
Q9HVW0	0.28887	0.30027	0.17999	0.45748	0.56529	0.29586	0.30159	0.32881	0.40033	0.2775	0.28914	0.32407	0.14667	0.26056	0.18558	0.20181	0.25446	0.21556	0.19648	0.29568	0.18655	0.44383	0.39427	0.39144	0.49608	0.39547	0.44834	0.46734	0.36427	0.34946	0.35663	0.38612	0.56201	0.60876	0.72906	0.52972	0.40183	0.57755	0.29436	0	0	0.51958	0.4074	0.48155	0.55543	0.51601	0.23554	0.17193	0.18226
Q9I2D5	0.27801	0	0	0.27196	0.24141	0.30133	0	0.20856	0.20286	0.1688	0	0.18233	0	0	0.27394	0	0.22409	0.24379	0	0.21882	0	0.34227	0.36171	0.35331	0.4539	0.36744	0.41307	0.50062	0.37923	0.24567	0.25701	0.29274	0.42984	0.40995	0.62365	0.49072	0.39359	0.42004	0.25775	0	0.25544	0.47984	0.34417	0.34032	0.59673	0.59675	0	0	0
Q9HV64	0.25422	0	0	0.28382	0.4197	0.32379	0.20535	0.33516	0.40027	0.27867	0.21573	0.27458	0	0.22689	0.22708	0.18317	0.28216	0.1531	0.1633	0.29216	0.2824	0.49908	0.44436	0.3875	0.63736	0.45569	0.53263	0.51323	0.30021	0.33452	0.37266	0.40682	0.51489	0.44695	0.63696	0.5184	0.41922	0.50958	0.39471	0	0.18298	0.60279	0.32712	0.52058	0.61175	0.52909	0.21605	0	0.2416
Q9HTM3	0.25145	0	0	0.26196	0.35672	0.26935	0	0.26157	0.3059	0.15901	0	0.16581	0	0	0.14165	0	0	0	0	0	0.14774	0.36913	0.29625	0.29106	0.59395	0.37513	0.46915	0.4912	0.29277	0.32157	0.37732	0.37579	0.5071	0.47651	0.67116	0.51508	0.36206	0.49295	0.35971	0	0.22374	0.45167	0.252	0.47122	0.54329	0.5014	0	0	0.16578
Q9I129	0.26759	0.2395	0	0.24356	0.30517	0.23005	0.17739	0.32258	0.24849	0.19751	0.1703	0.28982	0.14944	0.16096	0.28056	0	0.23687	0.14398	0	0	0	0.47454	0.33433	0.35855	0.41486	0.25395	0.2036	0.32537	0.3318	0.26174	0.26048	0.25546	0.44533	0.38138	0.55344	0.39838	0.37593	0.53647	0.37816	0.35005	0.40783	0.29958	0.22445	0.35675	0.46787	0.43545	0	0	0
P72173	0.21006	0	0	0.34378	0.43935	0.25953	0.19094	0.27264	0.28251	0.20449	0.17453	0.20175	0	0	0.14525	0	0.2354	0	0	0.26258	0.19369	0.48133	0.42935	0.36052	0.6443	0.4841	0.49592	0.48133	0.34915	0.36075	0.3611	0.40339	0.57026	0.53459	0.72066	0.49357	0.44189	0.4866	0.44898	0	0	0.51223	0.35729	0.4861	0.59694	0.58858	0.18961	0	0.18898
Q9HVT0	0.37591	0	0	0.24988	0.28424	0.26298	0	0.18923	0.20815	0.16721	0	0	0	0	0	0	0	0	0	0	0	0.26005	0.26904	0.36233	0.49513	0.29952	0.41734	0.4165	0.28083	0.28545	0.32145	0.33775	0.5226	0.50618	0.66548	0.49865	0.45416	0.53918	0.42875	0.15026	0.34866	0.32701	0.46449	0.47905	0.60421	0.55769	0	0	0
Q9I3M9	0.45437	0.22079	0.16343	0.28531	0.20101	0.30018	0.17532	0.31025	0.34454	0.18434	0	0.20155	0	0.15897	0	0	0	0	-0.1659	0	0	0	0.17042	0.28698	0.23503	0	0.26495	0.326	0.17443	0	0.17448	0.28953	0.36649	0.43225	0.45966	0.50556	0.42123	0.54661	0.2595	0.33613	0.4969	0.1918	0.33192	0.28318	0.35775	0.22855	0	0.14301	0
P23189	0.2946	0	0	0.18947	0.33656	0	0	0.15335	0.22506	0	0	0	0	0	0	0	0	0	0	0	0	0.15354	0	0.15446	0.31311	0.14439	0.22461	0.27784	0.14896	0.14092	0.17572	0.17734	0.34901	0.39991	0.4723	0.43985	0.16829	0.40577	0.22256	0	0	0.32591	0.2287	0.35581	0.33839	0.20922	0	0	0
Q9HWG0	0.38977	0	0.1667	0.23295	0.30382	0.24319	0	0.16832	0.3106	0.16941	0.2194	0.24805	0	0.21488	0	0.1552	0.15504	0	0	0.24821	0.19151	0.29227	0.23889	0.31316	0.31282	0.18973	0.29043	0.27373	0	0	0.17422	0.22846	0.31635	0.36816	0.38082	0.4153	0.21611	0.3548	0.35108	0	0	0.53452	0.33619	0.44529	0.39398	0.2663	0	0	0
P45683	0.25996	0	0	0.22972	0.30152	0.18846	0	0.18947	0.29537	0	0	0.1725	0	0	0	0	0	0	0	0.15743	0	0.30645	0.23978	0.18675	0.40946	0.25672	0.39561	0.36394	0.19812	0.1746	0.24884	0.27308	0.37798	0.40073	0.47252	0.44672	0.25373	0.36399	0.30343	0	0	0.47313	0.19741	0.39688	0.38318	0.27512	0	0	0
Q9HUP5	0.21277	0	0.14695	0.20087	0.35564	0	0.21245	0.24624	0.2789	0.16672	0.20663	0.17094	0.16983	0	0.20683	0	0	0.25716	0.22818	0.2451	0	0.45118	0.40144	0.24823	0.31529	0.2963	0.21224	0.53269	0.31103	0	0	0	0.17987	0.22449	0.35874	0.40422	0.20982	0.3672	0.23682	0	0	0.21106	0.31556	0.21446	0.4498	0.35043	0.17294	0.20501	0
Q9I541	0.30756	0	0	0	0.20921	0	0	0	0	-0.15127	0	-0.1673	0	0	0	-0.18133	0	-0.14074	0	0	0	0	0	0.20181	0	0	0	0	0	0	0	0	0	0	0.15785	0.28019	0	0.15993	0	0	0	0	0	0.21698	0.21005	0.37759	-0.19178	-0.16618	-0.24328
Q9I2X2	0.38865	0.22562	0.30223	0	0.21661	0	0.27282	0	0	0	0.24047	0	0	0.18835	0	-0.23174	0	0	0	0	0	0	0.14846	0.21184	0.20484	0	0	0.1808	0.26164	0	0	0	0.34003	0.16891	0.25379	0.36909	0.24527	0.43112	0.25929	0.19297	0.31887	0	0.47922	0.31949	0.40333	0.46187	0	0	0
Q9HT77	0.14589	0	0	0	0.24353	0	0.24083	0	0	0	0	0	0	0	0	0	0.33496	0	0.24301	0	0	0	0	0.19886	0.2604	0.15109	0	0	0.28409	0.24748	0.35995	0.36547	0.48336	0.20711	0.27419	0.24847	0.21161	0.16446	0.22631	0.2261	0.20026	0.31635	0.28201	0.27787	0.31446	0.395	0	0	0.22428
O30506	0	0	0	0	0	-0.19657	0	0	0	0	0	0	0	0	0	0	0.21429	0.15629	0.21406	0.21269	0.24231	0.22869	0	0.1718	0	0.20867	0	0	0	0	0	0	0	0	-0.16921	0	0	0	0.42399	0.31962	0.2388	0	0.15296	0	0.18259	0	0.1417	0	0
Q9I271	0.23876	0	0	0.21677	0.3141	0	0	0	0	0.15291	0	0.20717	0	0.14163	0	0	0.17388	0	0	0.15258	0.17616	0.43821	0.23351	0.39804	0.41551	0.28433	0.18977	0.23064	0.2113	0.14448	0.16792	0.18776	0.30376	0.26119	0.398	0.16992	0.15965	0.30179	0.41055	0.23646	0.1531	0.46687	0.25486	0.40092	0.46563	0.53404	0	0	0
Q9HVQ3	0	0	0	0	0.23955	0	0.17908	0	0	0	0	0	-0.14545	0	0	0	0.28475	0.19239	0.15352	0.23069	0	0.23743	0.19521	0.17635	0.2234	0.29644	0.26515	0	0.27887	0.29035	0.21195	0.23556	0.40528	0.25485	0.20816	0.21718	0.33081	0.21967	0.40045	0.20217	0.14944	0.28846	0.30063	0.21466	0.31415	0.26153	0	0	0.16434
Q9HVM8	0.25356	0.17892	0	0	0.18249	0	0	0	-0.20839	-0.15826	0	0	0	0	0	0	0	0	0	0	0	0.20455	0	0.20121	0	0	0	0	0	0.20997	0	0	0.23676	0.17223	0.24004	0	0	0.17201	0.27114	0.21605	0.29264	0	0	0.30789	0.21494	0.25682	-0.15822	-0.31577	0
Q9HUK9	0	-0.17624	-0.17392	0	0	0	0	0	0	0	0	0	-0.18132	0	-0.23057	-0.18524	0	0	-0.15855	0	0	0.17339	0	0.15033	0.30309	0	0.26348	0.14581	0	0	0	0	0.26265	0.1555	0.3627	0.2272	0.1612	0.22597	0.248	0	0	0.34016	0.34275	0.42176	0.43333	0.40581	-0.15283	-0.26945	0
Q9HXY0	0	0	0	0	0.2342	0	0	0	0	0	0	0	0	0	0	0	0.26001	0	0	0	0	0.30393	0.20317	0.31628	0.2975	0.16913	0.22258	0	0	0	0	0	0.30145	0.18182	0.40029	0	0.19462	0.24866	0.22777	0	0	0.32913	0.28765	0.41343	0.37904	0.52781	0	-0.26788	0.23695
Q9I291	0	0.22668	0	0.14686	0.2574	0	0	0	0	0.17159	0	0	0	0	-0.14911	0	0	0	0	0	0.26352	0.29208	0.18392	0.38958	0.29122	0.29832	0.29487	0	0	0	0	0	0.18776	0.14622	0.21781	0	0.26701	0.25275	0.19345	0	0.16736	0.20786	0.27645	0.24789	0.26266	0.28468	0	0	0
Q9HZA8	0	0	0	0	0.23108	0	0	0	0	0	0	0	0	0	0	0	0	0	0	0.24343	0.15251	0.39807	0.34905	0.31204	0.50123	0.3396	0.44969	0.33872	0	0.21018	0.16629	0.20047	0.32495	0.17803	0.44142	0.25175	0.3594	0.29005	0.35803	0	0	0.30335	0.27481	0.44588	0.45928	0.56892	0	0	0
Q9XCX8	0	0	0	0	0	-0.21152	-0.14797	-0.18378	-0.19777	-0.14961	-0.18776	0	-0.27183	-0.20568	-0.24054	-0.25995	0	0	0	0	0	0	0	0	0	0	0	0	0	0	-0.20839	-0.15911	0	0	0	0	0	0	0	0	0.15798	0.21551	0.15245	0	0.14849	0	-0.30775	-0.30891	-0.17038
Q9I0K4	0.21739	0	0	0	0	0	0	0	0	0	0	0	-0.18993	-0.19789	0	-0.2207	0	0.14763	0	0	0	0	0	0.18493	0	0	0	0	0	0	-0.18209	0	0	0	0	0.19414	0	0.20197	0	0.14416	0.28489	0	0.21913	0	0.2151	0	-0.1767	0	0
Q9I067	0.15527	0	0	0	0	-0.23498	0	-0.25726	-0.27747	-0.23757	0	-0.19192	-0.24051	-0.22881	-0.25679	-0.35401	0	0	0	0	-0.14338	0	0	0	0	0	0	0	0	-0.1454	-0.23823	-0.17017	0	0	0	0	0	0	0	0	0	0	0.14311	0	0.19046	0.20233	-0.30687	-0.26197	-0.20967
Q9I5V7	0.27695	0.14151	0	0	0	0	0	0	0	0	0	0	0	0	0	0	0	0	0	0	0	0	0	0.1779	-0.16823	-0.1487	0	0	0	0	-0.21725	-0.20785	0	0	0	0	0	0.22148	0	0.29403	0.33759	0	0	0.19778	0.14558	0.15869	-0.28585	-0.30714	0
Q9I1M0	0.34873	0.14885	0.22548	0	0.18888	0	0	0	0	0	0.18591	0.20128	0	0	0	0	0.208	0.2922	0.2	0.24708	0.19697	0.29881	0.26735	0.35114	0	0	0	0	0	-0.16476	-0.23047	0	0	0	0	0.17697	0.14601	0.23003	0	0	0.15063	0.23405	0.32943	0	0.22231	0	0	0	0
Q9I0L2	0.20107	0.14552	0	0	0.14574	0.16124	0	0	0	0	0	0	0	0	0	0	0.20697	0.17089	0	0.21589	0.23947	0.35355	0.27663	0.45398	0	0	0	0	-0.17873	0	-0.17991	0	0	0	0.26345	0	0.18003	0.19528	0	0	0.16717	0.2218	0.34609	0.26082	0.30079	0.33694	0	-0.23603	0
Q9HU72	0.34116	0.573	0.43962	0.66107	0.65549	0.55581	0.57563	0.67616	0.58101	0.63482	0.53934	0.74209	0.55159	0.59631	0.65108	0.63639	0.59804	0.68071	0.73834	0.57851	0.72063	0.71973	0.73947	0.6665	0.22834	0.36301	0	0.28358	0.18509	0.29665	0.17539	0.27176	0.33009	0.37949	0.38479	0.28021	0.38214	0.44164	0	0.41606	0.30676	0.42315	0.16179	0.36421	0.31997	0.36748	0.53391	0.19824	0.22755
Q9HVV6	0.4167	0.58523	0.49097	0.61163	0.64073	0.55045	0.61382	0.53392	0.61317	0.60961	0.57752	0.65995	0.61045	0.57324	0.48227	0.50634	0.58521	0.69157	0.64895	0.68421	0.61062	0.77163	0.77829	0.71107	0.19733	0.22011	0.14059	0.18605	0	0.16194	0	0.14761	0.33133	0.42748	0.3727	0.36199	0.42986	0.46502	0	0.29452	0	0.31332	0.37819	0.50432	0.35271	0.44989	0.48161	0.24241	0
Q9HZF4	0.53802	0.5553	0.59767	0.61224	0.55265	0.50946	0.54522	0.59947	0.59665	0.62861	0.66561	0.81613	0.64256	0.62362	0.56347	0.55336	0.44682	0.73269	0.63268	0.63802	0.62171	0.70429	0.73732	0.67411	0	0.22257	0	0.2894	0	0	0	0.15964	0.20361	0.41463	0.30798	0.37841	0.36126	0.4779	0.21039	0.282	0.26864	0.4082	0.44549	0.38395	0.3299	0.27648	0.49254	0.31402	0
Q9I6W5	0.22879	0.49122	0.41869	0.41567	0.48581	0.43309	0.41172	0.43364	0.59096	0.53672	0.48116	0.61899	0.48156	0.44915	0.50202	0.41526	0.55707	0.57429	0.51201	0.51578	0.41256	0.70849	0.5431	0.54907	0.24437	0.20161	0.1568	0.14446	0.19083	0	0.18522	0.17274	0.31025	0.40561	0.37581	0.30934	0.32265	0.50537	0.16829	0.20554	0	0.38651	0.34723	0.38199	0.29185	0.28693	0.36568	0.34226	0.23818
Q9HWK0	0.47206	0.62364	0.43007	0.51899	0.4894	0.40694	0.4868	0.50702	0.52356	0.6052	0.57215	0.71132	0.66158	0.53046	0.39715	0.43894	0.37487	0.40781	0.39589	0.55113	0.57653	0.66759	0.56857	0.67258	0	0.17135	0	0	0.15307	0.1548	0	0.16951	0.25981	0.33795	0.22668	0.23459	0.43441	0.51696	0.4099	0.55969	0.4072	0	0.27819	0.4496	0.23737	0.23428	0.4405	0.34996	0.17289
Q9HW16	0.29978	0.65565	0.36714	0.4994	0.5833	0.40198	0.42315	0.44791	0.41008	0.47013	0.41546	0.61913	0.4688	0.40976	0.5847	0.50331	0.63202	0.6369	0.66715	0.46229	0.57151	0.65886	0.58335	0.59259	0	0.18538	0	0	0.15741	0	0	0	0.19281	0.26776	0.18142	0.1499	0.27651	0.39807	0	0.4892	0.26288	0.14256	0	0.26391	0	0.2367	0.31173	0.1636	0.14078
Q9HYC9	0.54971	0.54985	0.57406	0.60446	0.57644	0.48175	0.53064	0.56745	0.45613	0.53917	0.60775	0.76231	0.5619	0.58472	0.56108	0.53421	0.57479	0.72635	0.68239	0.57456	0.64057	0.72178	0.7091	0.67655	0	0.22389	0	0	0	0	0	0.15107	0.27621	0.41538	0.28504	0.28876	0.33167	0.44005	0.30183	0.35984	0.34902	0.45162	0.34594	0.35511	0.33164	0.31022	0.41504	0.18608	0
G3XCU6	0.60421	0.6606	0.54181	0.66047	0.55454	0.42198	0.52308	0.52028	0.41391	0.32381	0.40845	0.52884	0.42358	0.40743	0.49123	0.42857	0.36701	0.62509	0.64418	0.38252	0.41446	0.53725	0.5702	0.57305	0	0	0	0.21848	0.21263	0	0	0	0.2426	0.46158	0.31784	0.41888	0.28073	0.38132	0	0.28004	0.31434	0.24874	0.25786	0.16236	0.24819	0.24729	0.28783	0.173	-0.18552
Q9HV95	0.57603	0.66667	0.7332	0.7331	0.72172	0.58037	0.72982	0.69496	0.59134	0.51257	0.68939	0.72278	0.49427	0.56257	0.52187	0.51906	0.53844	0.72236	0.72166	0.54135	0.4973	0.56668	0.65628	0.62562	0	0.32362	0	0.28054	0.42317	0.16053	0.2432	0.39095	0.45061	0.55924	0.34187	0.55798	0.49886	0.54455	0.29702	0.40341	0.27802	0.42939	0.37225	0.23572	0.23914	0.2024	0.53066	0.46787	0
Q9HY50	0.40491	0.3835	0.29986	0.36132	0.48868	0.35027	0.39139	0.4283	0.35174	0.53721	0.55001	0.66374	0.4993	0.51167	0.53518	0.52392	0.60139	0.53224	0.58473	0.57967	0.66766	0.74961	0.68431	0.70481	0.19994	0.27843	0.14781	0.14005	0.15736	0.17145	0	0.14604	0.28141	0.2377	0.23933	0.21584	0.41077	0.49164	0.46483	0.34414	0.35375	0.4656	0.37377	0.55102	0.42148	0.4693	0.34488	0	0.23527
P07345	0.41676	0.32204	0.18205	0.35336	0.38808	0.37455	0.24078	0.24263	0.29607	0.3936	0.34658	0.45641	0.42952	0.38519	0.29754	0.28841	0.38986	0.3608	0.29546	0.49103	0.51084	0.68037	0.6347	0.658	0.22146	0.15032	0	0	0	0	0	0	0.1898	0.27545	0.34163	0.17995	0.30073	0.37242	0.27198	0.19921	0	0.36769	0.33654	0.57449	0.45071	0.5618	0.14582	0	0
P80358	0.34235	0.41742	0.23894	0.38726	0.45162	0.4512	0.31239	0.24202	0.389	0.41568	0.33405	0.46372	0.40205	0.38057	0.36394	0.36662	0.53898	0.50094	0.48114	0.56683	0.38567	0.60205	0.56518	0.61629	0	0	0	0	0	0	0	0	0.18663	0.26314	0.36106	0.2733	0.24729	0.38765	0	0.1416	0	0.37209	0.28998	0.45975	0.3623	0.52285	0.17572	0	0
Q9HXB7	0.31659	0.41324	0.24234	0.29838	0.48702	0.33982	0.33878	0.34459	0.33838	0.39895	0.37438	0.51458	0.35396	0.39114	0.4719	0.38509	0.60797	0.5743	0.55225	0.51116	0.50618	0.55879	0.57893	0.56182	0	0.16199	0	0	0	0	0	0	0.14025	0	0.155	0.16365	0.27392	0.37349	0	0.33148	0	0.45526	0.14453	0.32197	0.30809	0.26651	0.21705	0	0.22797
Q9I672	0.38228	0.38243	0.2401	0.29748	0.47987	0.31454	0.34016	0.31242	0.39919	0.47183	0.36246	0.45015	0.46739	0.37461	0.34787	0.36902	0.55619	0.54542	0.58824	0.5854	0.64265	0.66514	0.65413	0.66964	0	0.17071	0	0	0	0	0	0	0	0.16673	0.17145	0.17817	0.28666	0.37413	0.16313	0.4054	0.26135	0.17599	0.32061	0.52142	0.39032	0.39189	0.26622	0	0.18077
Q51481	0.42928	0.3396	0.42717	0.55144	0.56602	0.29027	0.49302	0.55043	0.40853	0.29394	0.4052	0.5271	0.30741	0.41747	0.48229	0.35228	0.43445	0.58749	0.6234	0.33075	0.4205	0.59995	0.55741	0.38741	0.17971	0.25161	0	0.26904	0.22465	0.17744	0	0.18785	0.36322	0.4428	0.36403	0.409	0.23093	0.34511	0	0.28135	0.22004	0.5026	0.17416	0.25551	0.34921	0.24007	0.34279	0	0
Q9HXE7	0.40313	0.53273	0.40337	0.46821	0.52433	0.21921	0.42703	0.29372	0.23267	0.22522	0.34954	0.37907	0.22346	0.28523	0.27471	0.30017	0.45151	0.47733	0.57252	0.26677	0.33014	0.46564	0.39308	0.46951	0	0	0	0	0.16189	0	0	0	0.25104	0.35192	0.17387	0.24572	0.17702	0.28823	0	0.26987	0.14162	0.25115	0.24565	0.2018	0.1615	0.26814	0.1609	0	0
Q9HUV8	0.27886	0	0.21122	0.20518	0.33892	0.33411	0.33509	0.21335	0.14203	0.26982	0.243	0.27188	0.28188	0.39035	0.33607	0.29136	0.63774	0.44733	0.49956	0.42721	0.35583	0.5325	0.50038	0.43906	0.17815	0	0	0	0	0	0	0	0.33433	0.14617	0.27934	0.14404	0.19211	0.17072	0	0	0	0.54982	0.22224	0.41311	0.49269	0.57781	0.15929	-0.21262	0.14151
Q9HZN1	0.26807	0.26518	0.30695	0.31063	0.24194	0	0.36334	0.22395	0.14849	0.25473	0.33629	0.36666	0.16546	0.32972	0	0.16864	0.26115	0.35115	0.26	0.28134	0.27081	0.33045	0.3028	0.2224	0	0	0	-0.14038	0	0	0	0	0.23008	0.22242	0	0	0.1519	0	0	0.16019	0	0.33652	0.27087	0.24519	0.14052	0	0.2256	0	0
Q9HX40	0.35808	0.24754	0.28254	0.15849	0	0	0	0	0	0	0	0.14645	0	0	0	0	0.14208	0.1631	0.18412	0	0.18341	0.1677	0	0.28074	-0.28365	-0.23058	-0.3684	-0.30124	-0.21888	-0.28458	-0.32869	-0.24834	0	0	-0.21085	0	0	0	-0.14967	0.23536	0.28099	0	0	0	-0.14391	0	-0.22518	-0.26006	-0.37438
Q9HWY1	0.32532	0.40371	0.41234	0.53215	0.32131	0.20801	0.23065	0.28377	0.18111	0.1447	0.30237	0.50825	0	0.2593	0	0.17394	0.16056	0.35617	0.2955	0	0.25574	0.28676	0.19207	0.22646	0	0	-0.2978	-0.19262	0	-0.25493	0	0	0	0.3554	0	0	0	0	0.23122	0.36842	0.20114	0.21304	0	0	-0.22719	0	0	0	-0.27064
Q9HT70	0	0	0	0	0.31079	0.15801	0.16372	0	0.15204	0.19442	0	0	0	0	0	0.18954	0.4475	0.34033	0.40265	0.38749	0.31461	0.20517	0.26468	0.30925	0	0.24239	0.14575	0	0	0.17714	0	0	0	0	0	0	0.20384	0	0	0.3159	0	0.2201	0	0.1484	0	0	0	0	0.23661
P72154	0.20232	0	0	0	0	0.17948	0	0	0	0	0	0	0	0.16241	0	0	0.35426	0.15712	0	0.24832	0.18215	0.18973	0.14283	0.34367	0	-0.19413	0	-0.27764	-0.26828	-0.20712	-0.21055	-0.17496	0	0	0	0	0	0	0	0	0	0.30044	0.24251	0.23245	0	0	-0.14048	-0.24264	0
Q9HUL3	0.36892	0.21771	0.19672	0.15065	0.30049	0	0.17173	0.19067	0.29913	0.26812	0.29028	0.35931	0.22661	0.30031	0	0	0.32662	0.35116	0.3474	0.42476	0.39071	0.37338	0.36503	0.4402	0	0	0	0	0	0	0	0	0	0	0	0	0	0.28718	0.30983	0.37368	0.21081	0.31518	0.27368	0.25682	0.19641	0	0	0	0.15955
Q9I505	0	0	0	0	0.17986	0.14859	0	0	0	0.18118	0	0.15903	0	0	0.26381	0	0.44223	0.24885	0.21333	0.20641	0.25326	0.4977	0.30361	0.35498	0.27118	0.20593	0.19926	0	0	0	0	0	0.19939	0	0.22303	0	0	0.16713	0	0	0	0.49265	0	0.23006	0.41898	0.45979	0	-0.23764	0.14604
Q9I1C6	0	0	0	0	0	0	0	0	0	0.17874	0	0.15078	0	0	0.1452	0	0.3153	0.18923	0.19106	0.23246	0.26334	0.45748	0.30526	0.37954	0.25145	0.20362	0	0	0	0	0	0	0	0	0.23837	0	0	0	0	0	0	0.44054	0.21577	0.25801	0.3407	0.52695	0	-0.33403	0
G3XD66	0.31871	0.15448	0	0	0.14603	0	0.15851	0.16624	0.19348	0.33227	0.2135	0.29705	0.19582	0.2701	0	0	0.31406	0.21954	0.16089	0.32545	0.34265	0.37809	0.28541	0.45229	0	0	0.14189	0	0	0	0	0	0.23131	0.20715	0	0	0.30183	0.3297	0.41969	0.34511	0.4208	0.34644	0.39959	0.38451	0.39254	0.28239	0	0	0.26983
Q9I5A7	0.25869	0.2675	0.19655	0.24731	0.33242	0	0.2823	0.15207	0	0.18913	0.29508	0.26968	0	0.26731	0	0.18754	0.41043	0.31717	0.34804	0.2909	0.31037	0.41069	0.34436	0.37553	0	0	0	0	0	0.17457	0	0	0.36116	0.3083	0.26102	0	0.20651	0.22927	0.23651	0	0	0.44519	0.44739	0.4182	0.34547	0.35832	0	0	0.14781
Q9I4T4	0.22741	0.18249	0	0	0.3738	0.29711	0.31375	0.22382	0.19651	0.19395	0.23868	0.1809	0.15869	0.247	0.21249	0.14076	0.59933	0.37128	0.39676	0.43178	0.38834	0.40582	0.50488	0.46835	0	0	0	0	0	0.18202	0	0	0.28047	0	0.17209	0.16603	0.35011	0.35168	0.17993	0.27096	0	0.30192	0.18366	0.38731	0.34745	0.35202	0	0	0.27076
Q9I5G5	0.14802	0.23067	0.27107	0.29361	0.41029	0.37206	0.38403	0.31322	0.31066	0.36118	0.41424	0.26925	0.2048	0.22169	0	0.22292	0.31661	0.24807	0.17314	0.29482	0.39059	0.2773	0.39661	0.40845	0.62669	0.50214	0.56318	0.19154	0.40748	0.52388	0.54928	0.43192	0.60887	0.46505	0.31341	0.38008	0.69038	0.44364	0.37481	0.28886	0.25464	0.21825	0.47298	0.43903	0.29537	0.28835	0.44126	0.41348	0.18582
Q9HT05	0	0.31049	0.26392	0.48405	0.48253	0.3391	0.38556	0.2747	0.24092	0.23561	0.33969	0.31465	0	0.30437	0.15101	0.38337	0.36644	0.25835	0.29132	0.2578	0.32343	0.32359	0.35118	0.29051	0.362	0.28461	0.31849	0	0.23495	0.29114	0.35408	0.34366	0.52791	0.48541	0.33834	0.24158	0.37023	0.25869	0.16212	0	0	0.46973	0.16991	0.34837	0	0.32453	0.27124	0	0
Q9HWI3	0.27598	0.37155	0.24871	0.47406	0.42458	0.34854	0.40675	0.2765	0.16057	0.27854	0.35359	0.23679	0.31831	0.26566	0.14163	0.25504	0.24274	0.18313	0.15842	0.3476	0.37203	0.42187	0.47081	0.47778	0.4411	0.32534	0.34804	0.26209	0.16325	0.44028	0.28673	0.25744	0.59555	0.53383	0.58315	0.27913	0.51069	0.34097	0.27582	0	0	0.27473	0.44562	0.51347	0.48214	0.55919	0.42459	0	0
Q9HVI3	0.55153	0.33291	0.48941	0.42774	0.20694	0.25375	0.34201	0.34616	0.20234	0	0	0.20043	0	0.16642	0	0	0	0	0	0	0	0	0	0.19764	0	0	0	0.3403	0.21194	0	0	0.25249	0.37217	0.42228	0.40142	0.48148	0.17429	0.28345	0	0.2978	0.5097	0	0.23222	0	0.25467	0	0	0.22941	-0.35421
Q9I0F2	0.42721	0.52438	0.36945	0.53587	0.46359	0.28414	0.2998	0.43349	0.32303	0.33789	0.28386	0.42378	0.28614	0.27241	0	0.24473	0	0	0.16855	0	0.3287	0.35312	0.28029	0.43775	0.28853	0.266	0	0.40405	0	0.21078	0.15618	0.24666	0.34064	0.48129	0.53567	0.32156	0.23864	0.45809	0.23846	0.35163	0.50935	0.17852	0.2567	0.2587	0.36024	0.28851	0.24491	0.19578	0
Q9HVE8	0.27948	0.46681	0.36661	0.39186	0.19749	0	0.32852	0.30027	0.23371	0	0.2509	0.28324	0	0.17147	0	0	0	0.27475	0.17552	0	0	0.19738	0.15798	0	0	0	-0.15249	0	0.22435	0	0	0	0.24304	0.40965	0.21428	0.37362	0.19026	0.34958	0	0	0.19514	0	0.22325	0	0	0	0	0.16588	-0.34513
Q9HW26	0.22617	0.20233	0.25352	0	0.22259	0	0.3344	0.30846	0	0	0.14927	0	-0.20845	0	0	-0.21388	0.15543	0.30284	0.24625	0	-0.15729	0	0	0	0	0	0	0	0.34349	0.17045	0	0.19142	0.32739	0.27116	0.16557	0.46987	0.25684	0.30973	0	0.29501	0.28963	0	0.25299	0	0	0	0	0.16527	0
Q9HZ65	0.40669	0.51886	0.37225	0.38641	0.54657	0.20572	0.50679	0.40845	0.33086	0.18485	0.31649	0.15424	0	0.19747	0	0	0	0.25223	0.29157	0	0	0	0.25834	0.26297	0.17575	0.22931	0.18802	0.32305	0.39995	0.37228	0.24002	0.30948	0.45358	0.44809	0.37982	0.57149	0.4327	0.49266	0	0.43742	0.25943	0	0.39362	0.22465	0.31986	0.17252	0.26421	0.35206	0
Q9I043	0.49058	0.31834	0.58628	0.49595	0.66842	0.40422	0.58168	0.52931	0.40692	0.43262	0.71132	0.5858	0.50739	0.59323	0.59588	0.44434	0.59347	0.67071	0.70645	0.52177	0.49141	0.51951	0.6663	0.4873	0.47846	0.45287	0.314	0.31866	0.56598	0.3828	0.43759	0.41205	0.49949	0.55492	0.3369	0.51006	0.46379	0.48762	0.47865	0.28499	0.16747	0.5023	0.49475	0.46083	0.46525	0.41096	0.54791	0.42167	0
Q9I4W8	0.48158	0.49761	0.56644	0.74749	0.76201	0.44833	0.5836	0.67787	0.5102	0.48197	0.61143	0.69347	0.45669	0.52882	0.62875	0.48133	0.54297	0.69856	0.74094	0.48578	0.49573	0.66276	0.66432	0.54154	0.44408	0.54896	0.18382	0.40547	0.59368	0.32314	0.42565	0.49675	0.51521	0.70627	0.51218	0.51334	0.41202	0.53188	0.54463	0.42094	0.33824	0.48893	0.33683	0.29344	0.40478	0.37942	0.51852	0.45264	0
Q9HU38	0	0.50209	0.16986	0.54989	0.55486	0.32823	0.28039	0.34593	0.37338	0.43593	0.26869	0.39293	0.21829	0.26274	0.31353	0.32146	0.37119	0.38099	0.33133	0.33206	0.34485	0.46478	0.41402	0.43695	0.50995	0.47521	0.31366	0.18222	0.47574	0.28771	0.41477	0.3573	0.4618	0.59156	0.5044	0.22389	0.41733	0.50814	0.37144	0.26686	0.20075	0.25382	0.19127	0.29199	0.31179	0.48264	0.26749	0.33347	0.21193
Q9I456	0.28705	0.32516	0.30383	0.48438	0.50061	0.27667	0.26779	0.34093	0.21788	0.22063	0.38482	0.36908	0.26364	0.32699	0.27929	0.24685	0.29582	0.27257	0.39681	0.22721	0.18015	0.36633	0.34612	0.28424	0.45466	0.35329	0	0.22452	0.47463	0.18684	0.40143	0.37279	0.38344	0.6353	0.47728	0.31324	0.15394	0.31234	0.56041	0.23636	0	0.30725	0.27795	0.3403	0.29058	0.38628	0.21559	0.23457	0
Q9I2X1	0	0	0	0.34431	0.32528	0.40129	0	0.28708	0.33443	0.29645	0	0.16358	0	0	0	0.15204	0	0	0	0.21145	0.26992	0.29734	0.35903	0.38913	0.65308	0.53261	0.61831	0.50085	0.2408	0.40698	0.40938	0.42279	0.51611	0.49796	0.70459	0.4001	0.5315	0.46211	0.3015	0	0.22675	0.41291	0.29747	0.43587	0.52855	0.50011	0.22949	0	0.27017
Q9HU35	0	0	0	0.27881	0.37887	0.31022	0.17695	0.24626	0.16391	0.26843	0	0	0	0	0.15078	0	0.20474	0	0	0.20268	0.26583	0.34766	0.41434	0.41117	0.73542	0.60615	0.52505	0.47972	0.36898	0.46348	0.42902	0.4017	0.52112	0.44245	0.63958	0.35883	0.5138	0.39249	0.37533	0	0.23015	0.2461	0.38775	0.39682	0.5565	0.6476	0.27225	0.15101	0.21288
P46384	0.39312	0.24743	0.33554	0.46678	0.42092	0.343	0.42927	0.39507	0.16549	0	0.21375	0	0	0	0	0	0	0	0	0	0	0	0.21187	0.19854	0.55075	0.37617	0.37288	0.50872	0.5429	0.50092	0.52807	0.59499	0.78683	0.6716	0.7148	0.68002	0.56448	0.45382	0.32044	0.24234	0.34661	0.18511	0.33707	0.23713	0.44431	0.41172	0.27226	0.31113	-0.14884
Q9I508	0.22249	0	0.18611	0.30732	0.34367	0.38236	0.21948	0.20688	0	0	0	0	0	0	0	0	0	0	0	0	0	0.15891	0.16224	0.27641	0.55739	0.36992	0.36778	0.4065	0.42442	0.27155	0.37462	0.40677	0.52054	0.33838	0.46068	0.45848	0.43216	0.32747	0	0.20982	0.25045	0	0	0.15735	0.31607	0.42878	0	0.18673	-0.18624
Q9HUC3	0.33284	0.18129	0.18442	0.42359	0.50945	0.34012	0.38276	0.4455	0.51019	0.45821	0.28311	0.39902	0.2984	0.30307	0.34304	0.36944	0.38735	0.2945	0.44306	0.43257	0.28465	0.43393	0.34234	0.4401	0.44493	0.52983	0.47054	0.55976	0.6288	0.44953	0.58794	0.58608	0.56368	0.48304	0.50927	0.57677	0.48512	0.46999	0.37767	0.45414	0.31959	0.53856	0.31544	0.40102	0.54813	0.37897	0.42536	0.45166	0.35609
Q9HVM7	0.34069	0	0.14961	0.35378	0.36632	0.46994	0.26746	0.29738	0.22239	0.253	0.17469	0.2356	0.20959	0.19007	0.38729	0.2794	0.48838	0.40385	0.41749	0.41009	0.28076	0.49071	0.51644	0.4769	0.42796	0.41105	0.31265	0.34521	0.39801	0.25235	0.33134	0.37423	0.48135	0.42868	0.52986	0.46952	0.43411	0.30647	0.35872	0.16022	0.24817	0.40476	0.30845	0.36419	0.52436	0.60756	0.23845	0	0
Q9HUM5	0.31649	0.55328	0.35212	0.69285	0.71393	0.54964	0.58935	0.59504	0.52376	0.45788	0.46249	0.41277	0.28856	0.32823	0.26668	0.34982	0.27948	0.32977	0.26295	0.40236	0.41197	0.45195	0.61487	0.55092	0.58927	0.59514	0.56572	0.52279	0.45697	0.61737	0.52029	0.58549	0.73469	0.72104	0.74635	0.61426	0.77	0.64457	0.3304	0.30406	0.24032	0.29514	0.41107	0.46043	0.46052	0.4929	0.55217	0.40981	0.19737
P30718	0.44433	0.41649	0.40328	0.66101	0.73955	0.5629	0.57654	0.6531	0.51904	0.39774	0.47526	0.42989	0.29182	0.34448	0.45998	0.35784	0.35678	0.39606	0.38228	0.35583	0.3316	0.46783	0.6113	0.52105	0.70132	0.6909	0.64255	0.70748	0.7117	0.66772	0.67871	0.70848	0.83363	0.80517	0.84419	0.82231	0.78382	0.72396	0.45018	0.32743	0.35859	0.47211	0.46236	0.45655	0.63071	0.55268	0.55276	0.48324	0.15545
P09591	0.35905	0.27018	0.21075	0.51542	0.57731	0.44483	0.42473	0.51493	0.39044	0.28554	0.25541	0.24479	0	0	0.3065	0.14325	0.26116	0.28339	0.22759	0.27433	0.21046	0.36502	0.48697	0.43451	0.63731	0.65527	0.58478	0.68276	0.64748	0.61704	0.5766	0.63268	0.74768	0.65591	0.79234	0.74481	0.72809	0.61852	0.41784	0.37019	0.41122	0.34373	0.37455	0.33763	0.61424	0.50691	0.42864	0.40814	0.15687
Q9HTL5	0.20497	0.16775	0.19418	0.42782	0.42839	0.21435	0.39068	0.57831	0.42094	0.37644	0.31895	0.41272	0	0.18957	0.33297	0.18173	0.25718	0.44985	0.34477	0.27904	0.29598	0.34954	0.40726	0.32974	0.39904	0.64468	0.43128	0.51251	0.57552	0.45273	0.47722	0.60811	0.50034	0.44952	0.39649	0.50001	0.59453	0.54909	0.54204	0.42319	0.58613	0.37074	0.34535	0	0.34812	0.16769	0.41075	0.46157	0.21666
Q9I2Z1	0.19238	0.54068	0.28624	0.45378	0.48745	0.3618	0.42804	0.44697	0.39236	0.40079	0.31535	0.30349	0.21032	0.20282	0.27268	0	0.26069	0.38266	0.28309	0.21643	0.14414	0.26433	0.35021	0.41658	0.45907	0.46654	0.3692	0.4569	0.55457	0.45149	0.45431	0.44967	0.54907	0.55553	0.60352	0.49406	0.56528	0.59243	0.19665	0.32957	0.34549	0.17056	0.45691	0.20157	0.44761	0.41723	0.39199	0.52296	0.19963
Q9HZP5	0.4507	0.39303	0.31627	0.41247	0.55876	0.26468	0.55785	0.59608	0.37117	0.2766	0.39198	0.31586	0.30432	0.27819	0.46035	0	0.35854	0.41749	0.45035	0.25518	0.22155	0.35285	0.47955	0.36415	0.41205	0.45609	0.31204	0.56554	0.67087	0.73537	0.51598	0.4846	0.66262	0.53796	0.57315	0.70417	0.64623	0.62296	0.37706	0.61273	0.58797	0	0.39597	0.34099	0.54604	0.34101	0.51747	0.48583	0.17442
Q9HVU8	0.36574	0.35462	0.42998	0.59442	0.62635	0.59473	0.60667	0.59718	0.60241	0.72519	0.55981	0.6269	0.53385	0.5983	0.39596	0.57572	0.51767	0.44414	0.46905	0.57053	0.65753	0.67501	0.64572	0.71541	0.60939	0.54829	0.53717	0.3311	0.4027	0.43177	0.54614	0.59114	0.63387	0.52083	0.43382	0.39167	0.67743	0.57143	0.43069	0.39058	0.38172	0.52683	0.40222	0.54379	0.5191	0.58898	0.55244	0.38512	0.26003
Q9HZI9	0.40735	0.32002	0.49474	0.52044	0.58107	0.63858	0.51239	0.59945	0.68783	0.70515	0.70025	0.78712	0.58826	0.59093	0.51005	0.5053	0.50265	0.65123	0.47811	0.7305	0.72038	0.66145	0.76968	0.74456	0.38242	0.51459	0.45644	0.36742	0.24457	0.15931	0.23201	0.36385	0.30353	0.36315	0.27309	0.39479	0.59147	0.56637	0.39186	0.33861	0.20211	0.61448	0.45684	0.41756	0.39318	0.24682	0.57531	0.43889	0.21044
Q9HXY2	0.2607	0.29944	0.31248	0.37506	0.46706	0.56494	0.31208	0.32723	0.50969	0.65953	0.51472	0.58434	0.49003	0.41776	0.38775	0.56653	0.48408	0.42633	0.32674	0.65535	0.69373	0.63936	0.64259	0.76839	0.45146	0.48857	0.51654	0.19817	0	0.20154	0.30877	0.30844	0.3031	0.31692	0.27595	0.23376	0.57926	0.49253	0.43091	0.16684	0.18145	0.43474	0.46954	0.51374	0.36031	0.43033	0.42474	0.2948	0.29943
Q9I5I3	0.24434	0.297	0.40809	0.48852	0.65455	0.47737	0.60158	0.52891	0.6931	0.67918	0.66221	0.61652	0.46024	0.53642	0.41355	0.47665	0.57528	0.6544	0.55513	0.78925	0.54517	0.61688	0.70902	0.61313	0.43635	0.55946	0.6046	0.40722	0.41239	0.34037	0.39932	0.49216	0.4726	0.44929	0.37875	0.47603	0.62778	0.55834	0.34044	0.1687	0	0.66765	0.57496	0.47818	0.4847	0.37325	0.63611	0.52108	0.38895
Q9HZA1	0.5487	0.50711	0.41364	0.52347	0.68407	0.4612	0.58597	0.60913	0.66951	0.6978	0.67096	0.65265	0.5874	0.53107	0.39868	0.54041	0.43123	0.4825	0.50373	0.68431	0.71674	0.56929	0.691	0.78389	0.37428	0.56136	0.52811	0.45083	0.43069	0.45576	0.40391	0.40675	0.46741	0.47894	0.33658	0.52408	0.75511	0.72028	0.53214	0.57302	0.45137	0.40432	0.57783	0.60384	0.54099	0.31517	0.62862	0.54453	0.36511
Q9I1N7	0.51552	0.42203	0.46952	0.43006	0.65787	0.62446	0.53187	0.51548	0.54213	0.63237	0.51229	0.58196	0.53737	0.56749	0.46887	0.53926	0.69437	0.48562	0.59409	0.58683	0.68957	0.7169	0.70764	0.83651	0.41319	0.34872	0.3193	0.29733	0	0.30145	0.25234	0.31261	0.46307	0.31063	0.48065	0.40314	0.489	0.59016	0.25092	0.38827	0.34979	0.6033	0.39735	0.61169	0.65278	0.62805	0.41686	0	0.38304
Q9HXG8	0.35685	0.52118	0.3816	0.46806	0.60895	0.60733	0.48585	0.55447	0.6559	0.74077	0.5129	0.60991	0.56496	0.55023	0.46926	0.55989	0.60716	0.55846	0.54819	0.59222	0.67982	0.69678	0.70625	0.79218	0.51807	0.43637	0.43643	0.31024	0.18372	0.39542	0.35518	0.31755	0.47988	0.50466	0.56487	0.38413	0.56994	0.66047	0.23241	0.37906	0.41136	0.42163	0.55707	0.65359	0.63161	0.58569	0.49207	0.31649	0.43312
P11221	0.39286	0.46517	0.41095	0.51743	0.71039	0.59233	0.59598	0.56947	0.62256	0.73387	0.60575	0.67057	0.53887	0.64526	0.50116	0.60662	0.79578	0.61464	0.70512	0.70585	0.64905	0.74527	0.72881	0.7769	0.51103	0.45127	0.39755	0.27639	0.37292	0.42581	0.47477	0.47746	0.60136	0.51708	0.54544	0.44151	0.57892	0.64898	0.41241	0.43584	0.29761	0.61406	0.52608	0.70426	0.63	0.6727	0.52044	0.29417	0.51301
E1JGJ8	0.448	0.43911	0.38725	0.59053	0.73268	0.67641	0.58271	0.67166	0.66616	0.76395	0.62873	0.69453	0.57106	0.59233	0.58734	0.65358	0.73109	0.62358	0.65378	0.75995	0.79757	0.78666	0.85984	0.87069	0.61747	0.64517	0.52921	0.41707	0.42536	0.49956	0.52029	0.52586	0.62107	0.58374	0.59376	0.50175	0.75627	0.73338	0.60797	0.48243	0.4689	0.5575	0.52269	0.69035	0.66616	0.64295	0.62469	0.37977	0.49415
Q9I671	0.62161	0.4872	0.55816	0.603	0.78321	0.60274	0.66109	0.68581	0.7068	0.75205	0.73214	0.78012	0.75606	0.72034	0.70721	0.65279	0.67916	0.67928	0.75973	0.76	0.75541	0.87754	0.88823	0.86597	0.52455	0.5024	0.43856	0.5507	0.4289	0.44031	0.39469	0.41414	0.55308	0.55078	0.58096	0.60856	0.62839	0.73225	0.44531	0.41979	0.38007	0.60461	0.58225	0.74281	0.75336	0.67221	0.64816	0.39666	0.29503
Q9HX95	0.45618	0.40756	0.39103	0.57681	0.7475	0.54829	0.57483	0.65693	0.63246	0.70897	0.63666	0.75858	0.59227	0.65731	0.66464	0.64544	0.72113	0.68907	0.74865	0.72973	0.79748	0.80664	0.837	0.78837	0.46844	0.55798	0.43135	0.40141	0.37315	0.43445	0.36717	0.40384	0.48963	0.45836	0.46171	0.429	0.57223	0.62306	0.41837	0.47408	0.34223	0.68388	0.40522	0.62479	0.62661	0.54401	0.58123	0.26652	0.38538
Q9HUJ4	0.41098	0.56285	0.42761	0.51373	0.72887	0.60122	0.60799	0.58758	0.53815	0.57655	0.54276	0.58181	0.47487	0.5081	0.57824	0.58216	0.73828	0.61792	0.74283	0.6029	0.62279	0.74327	0.7907	0.77619	0.34642	0.38037	0.2524	0.28465	0.33848	0.35136	0.2919	0.33663	0.49894	0.39809	0.47814	0.48898	0.5779	0.62293	0.28665	0.38595	0.29391	0.4005	0.36173	0.55848	0.47554	0.61472	0.43179	0.17017	0.29676
Q9HXI7	0.54193	0.66291	0.50124	0.59378	0.73284	0.60884	0.65268	0.66524	0.55956	0.58841	0.5528	0.5691	0.42615	0.5106	0.45021	0.5017	0.61939	0.60385	0.67227	0.5495	0.58709	0.57959	0.73002	0.77989	0.31747	0.418	0.26568	0.3622	0.37179	0.39067	0.32565	0.41005	0.56537	0.52467	0.56362	0.56098	0.645	0.7052	0.33505	0.48854	0.49224	0.41994	0.49444	0.49591	0.56416	0.54426	0.46744	0.28625	0.32238
Q9HX38	0.33845	0.37271	0.25493	0.50694	0.59678	0.45705	0.47704	0.58717	0.56468	0.6207	0.50761	0.66305	0.40868	0.54249	0.46459	0.50645	0.59523	0.56414	0.55199	0.61834	0.67444	0.75688	0.72781	0.70469	0.36928	0.46615	0.37187	0.27261	0.23778	0.33527	0.28381	0.36123	0.46008	0.43055	0.44478	0.32159	0.53682	0.58812	0.42302	0.3981	0.36441	0.64338	0.40077	0.54617	0.53211	0.47351	0.41525	0	0.38111
Q9HTI6	0.31193	0.44523	0.31033	0.47261	0.65124	0.6261	0.42689	0.46736	0.54661	0.59771	0.42256	0.57217	0.42857	0.44513	0.61137	0.56154	0.80263	0.70634	0.7222	0.62879	0.64569	0.78061	0.76659	0.78879	0.47012	0.45138	0.35942	0.24561	0.29685	0.29275	0.28906	0.25907	0.45766	0.44581	0.5327	0.41231	0.50956	0.5732	0.20366	0.31028	0.25114	0.53403	0.40708	0.56377	0.55028	0.65124	0.3687	0.15159	0.32127
Q9HTW5	0.36982	0.40263	0.43056	0.60406	0.73912	0.57316	0.62123	0.65433	0.58211	0.62209	0.62156	0.70906	0.44085	0.56999	0.53056	0.49382	0.67002	0.64403	0.62141	0.63872	0.62069	0.77275	0.7913	0.69938	0.47696	0.55203	0.40937	0.32889	0.42575	0.36429	0.39417	0.53444	0.57074	0.48292	0.46585	0.46737	0.62131	0.59259	0.45148	0.43215	0.2366	0.6711	0.35877	0.48554	0.47765	0.50811	0.50128	0.27234	0.28059
Q9I7B5	0.40352	0.53588	0.47039	0.53572	0.71002	0.50017	0.63081	0.60342	0.54144	0.59197	0.61829	0.70165	0.50598	0.60586	0.53138	0.44278	0.7158	0.63055	0.65364	0.58702	0.52336	0.80256	0.7287	0.68445	0.3546	0.32309	0.19266	0.23468	0.35084	0.31818	0.29619	0.39057	0.54474	0.44721	0.49399	0.43508	0.50496	0.64302	0.37316	0.44544	0.27409	0.50682	0.38982	0.54166	0.48741	0.5655	0.42962	0.22165	0.27575
Q9HTV4	0.59699	0.67253	0.56742	0.67308	0.74281	0.49545	0.65768	0.73234	0.54181	0.44591	0.60533	0.64743	0.42045	0.4687	0.57458	0.46362	0.46007	0.59519	0.63772	0.40588	0.47267	0.58072	0.67587	0.61867	0.26613	0.39282	0.20492	0.50038	0.47911	0.38403	0.29695	0.38846	0.56469	0.6134	0.58644	0.69832	0.59745	0.73147	0.35547	0.46617	0.49491	0.35177	0.404	0.38733	0.44555	0.36238	0.50726	0.37446	0
Q9I4R3	0.50399	0.53435	0.53972	0.6447	0.75297	0.55867	0.65885	0.70344	0.6451	0.55923	0.63435	0.68441	0.43581	0.5564	0.58293	0.42147	0.61739	0.75548	0.67061	0.58644	0.53766	0.74054	0.82222	0.68799	0.41009	0.45679	0.33152	0.41884	0.45039	0.32281	0.29434	0.4145	0.56167	0.60682	0.57586	0.63409	0.62197	0.73344	0.37612	0.37436	0.33279	0.5374	0.49532	0.45249	0.53386	0.50078	0.48942	0.35309	0.14736
Q9HT65	0.41633	0.53626	0.38034	0.74481	0.76619	0.44332	0.6313	0.70689	0.59663	0.53398	0.5109	0.63908	0.30945	0.48848	0.4258	0.42494	0.47617	0.53304	0.56262	0.4889	0.4793	0.66688	0.65108	0.59422	0.42304	0.5241	0.34398	0.50078	0.49482	0.43942	0.40474	0.55196	0.66039	0.65953	0.67496	0.57812	0.57888	0.67777	0.42244	0.44751	0.36332	0.59786	0.34643	0.42377	0.52088	0.4935	0.48792	0.30639	0.25427
Q9HZM4	0.64758	0.60232	0.54334	0.68409	0.74666	0.52743	0.68544	0.70982	0.58917	0.59179	0.60954	0.65624	0.43885	0.54509	0.38714	0.41539	0.48383	0.56097	0.59126	0.50705	0.54312	0.61264	0.68983	0.73805	0.40338	0.46209	0.29378	0.48629	0.48114	0.41304	0.3769	0.5066	0.64359	0.63611	0.59942	0.66722	0.67107	0.75645	0.48789	0.59542	0.59993	0.44364	0.55813	0.51526	0.59222	0.53102	0.50059	0.38718	0.18146
Q9HVF1	0.58101	0.57248	0.52479	0.64644	0.72276	0.52395	0.65703	0.7135	0.66196	0.66624	0.66282	0.76457	0.57182	0.61414	0.51806	0.48489	0.53275	0.5823	0.55272	0.64328	0.62005	0.77118	0.75767	0.76649	0.34312	0.44349	0.31818	0.43787	0.40669	0.36798	0.34119	0.46915	0.56449	0.53967	0.53043	0.55048	0.66319	0.76715	0.53519	0.53152	0.50262	0.50166	0.46408	0.51828	0.55753	0.45716	0.54714	0.40814	0.25547
Q9I406	0.53252	0.50039	0.47144	0.62031	0.63826	0.64285	0.55753	0.61352	0.65645	0.7251	0.62782	0.75077	0.57105	0.62056	0.42219	0.50727	0.53339	0.54651	0.44091	0.67063	0.70429	0.73519	0.7584	0.83374	0.45206	0.4439	0.39616	0.32575	0.27216	0.28828	0.32459	0.4175	0.52523	0.53995	0.50703	0.44336	0.67466	0.72222	0.50694	0.47029	0.46471	0.51648	0.50658	0.5969	0.54555	0.52668	0.50112	0.34284	0.26295
G3XCX1	0.47991	0.58233	0.4595	0.64559	0.72344	0.61368	0.60201	0.66753	0.56441	0.64512	0.60955	0.64646	0.48714	0.50876	0.50742	0.47302	0.58195	0.61639	0.60487	0.57094	0.63644	0.68946	0.78504	0.79778	0.58774	0.57592	0.38837	0.46426	0.48392	0.46113	0.44013	0.4723	0.642	0.65653	0.65945	0.57381	0.72054	0.74687	0.523	0.48599	0.52865	0.41212	0.58081	0.5828	0.61464	0.64174	0.55424	0.39482	0.26415
Q9I6H7	0.46426	0.63613	0.57112	0.69906	0.74595	0.60044	0.68722	0.75613	0.71245	0.65765	0.67678	0.72614	0.46927	0.56098	0.49616	0.56641	0.49455	0.60664	0.56354	0.52341	0.63781	0.66565	0.73081	0.72088	0.47809	0.51995	0.45085	0.44635	0.40583	0.44979	0.43801	0.49203	0.64738	0.68189	0.58727	0.61518	0.73512	0.7895	0.38606	0.40807	0.47839	0.45499	0.54221	0.50095	0.46657	0.40122	0.60771	0.47725	0.21619
Q9I742	0.6237	0.85017	0.64736	0.7405	0.77723	0.59326	0.70633	0.73313	0.61272	0.64992	0.65578	0.7222	0.58543	0.60685	0.48583	0.57212	0.48612	0.58135	0.63904	0.49969	0.62097	0.62441	0.69295	0.79016	0.27814	0.37644	0.1857	0.38002	0.35578	0.39054	0.32513	0.39866	0.55477	0.62844	0.56424	0.53635	0.60573	0.7323	0.3296	0.54482	0.57258	0.3182	0.49366	0.47838	0.48303	0.45336	0.53819	0.40935	0.18557
Q9I5F6	0.60152	0.58342	0.56977	0.73493	0.81759	0.72198	0.71358	0.79919	0.75295	0.74615	0.69268	0.79109	0.61566	0.66142	0.64558	0.62818	0.67195	0.72308	0.73348	0.70078	0.73226	0.80019	0.88234	0.86527	0.51402	0.5732	0.42645	0.51846	0.47777	0.44372	0.44294	0.5299	0.63246	0.65844	0.63766	0.66144	0.73081	0.78038	0.46242	0.53998	0.50335	0.56653	0.52064	0.59952	0.63938	0.5844	0.63542	0.43977	0.28963
Q9HUK1	0.62454	0.58758	0.57325	0.72449	0.84203	0.63219	0.73311	0.75778	0.66323	0.65154	0.65836	0.69869	0.52803	0.62242	0.54094	0.52082	0.61486	0.64112	0.70178	0.60306	0.60687	0.7339	0.80874	0.79553	0.52489	0.54032	0.38716	0.54116	0.54932	0.47369	0.4636	0.56803	0.69894	0.67721	0.678	0.70908	0.70156	0.7779	0.47295	0.532	0.48581	0.55222	0.53698	0.59132	0.66881	0.65248	0.565	0.39693	0.23171
Q9HVV3	0.58543	0.55419	0.57864	0.69138	0.78847	0.64592	0.73059	0.76232	0.65922	0.6666	0.67352	0.75227	0.55735	0.64457	0.62082	0.5032	0.69495	0.74212	0.73717	0.64399	0.62997	0.78547	0.8428	0.79474	0.46244	0.50317	0.33056	0.45624	0.49739	0.41864	0.39862	0.51813	0.63856	0.59966	0.59453	0.6368	0.67524	0.72992	0.43759	0.54338	0.46978	0.5703	0.49368	0.52725	0.61587	0.59175	0.57509	0.38365	0.22672
Q9I0M2	0.63406	0.66542	0.71582	0.7373	0.71445	0.54697	0.63146	0.65374	0.53957	0.38519	0.63604	0.65659	0.38773	0.50597	0.37645	0.4148	0.36729	0.4918	0.51206	0.30761	0.38709	0.50355	0.55269	0.53874	0.29041	0.27087	0	0.2836	0.40883	0.15318	0.28865	0.39136	0.53119	0.71459	0.48325	0.63581	0.46261	0.62959	0.39832	0.41838	0.35104	0.35739	0.35841	0.34138	0.23998	0.25246	0.38321	0.38526	0
Q9HVA8	0.64744	0.55247	0.56314	0.58592	0.58996	0.41928	0.56824	0.65178	0.49494	0.36788	0.5478	0.59856	0.46841	0.58058	0.47481	0.31846	0.305	0.45456	0.47013	0.25503	0.40878	0.57535	0.61764	0.50933	0.28066	0	0	0.3625	0.29747	0.23087	0.14568	0.2179	0.45197	0.55901	0.50209	0.56376	0.40261	0.66191	0.27229	0.39803	0.48717	0.27559	0.32307	0.45431	0.43952	0.42486	0.31651	0.17845	0
G3XD23	0.50157	0.37978	0.4778	0.62582	0.69892	0.5198	0.56788	0.64962	0.6096	0.47757	0.54415	0.67855	0.44578	0.54709	0.57088	0.54985	0.58507	0.5306	0.64038	0.51154	0.52624	0.73819	0.65086	0.5794	0.37647	0.3859	0.25772	0.37789	0.40754	0.2934	0.36922	0.43766	0.55103	0.56687	0.51418	0.5734	0.44862	0.57274	0.40252	0.40211	0.28406	0.61714	0.23972	0.48079	0.43037	0.37647	0.45136	0.25907	0.17908
O30557	0.45628	0.40432	0.46851	0.47416	0.60707	0.5347	0.57297	0.53118	0.56674	0.47987	0.53641	0.55239	0.3241	0.49258	0.37329	0.37509	0.61686	0.55045	0.54245	0.51478	0.35381	0.51469	0.55435	0.57353	0.31906	0.32766	0.33261	0.26909	0.45037	0.2553	0.39425	0.46506	0.57738	0.51763	0.46401	0.59823	0.55681	0.62601	0.33699	0.37291	0.22215	0.61584	0.4714	0.44932	0.46024	0.3929	0.38164	0.34144	0.28009
Q9HTF0	0.41557	0.45841	0.51981	0.46784	0.63929	0.45967	0.59545	0.50799	0.51562	0.38348	0.53981	0.48131	0.32526	0.48961	0.29367	0.34599	0.5356	0.50008	0.50599	0.45604	0.30586	0.45031	0.5151	0.46169	0.22455	0.27512	0.25509	0	0.37522	0.31776	0.38284	0.4461	0.53443	0.51441	0.3701	0.50901	0.47386	0.50586	0.25718	0.35104	0	0.46438	0.41916	0.38339	0.31643	0.23427	0.35111	0.32254	0.21574
Q9I0M4	0.35883	0.54052	0.42855	0.47646	0.53295	0.50709	0.45657	0.5183	0.52973	0.50155	0.44442	0.5812	0.25259	0.51565	0.27807	0.46663	0.44919	0.40722	0.41884	0.32705	0.47122	0.48039	0.47133	0.59178	0.20312	0.20585	0.21305	0	0.14029	0	0.22057	0.30583	0.41212	0.40042	0.36843	0.3205	0.40891	0.6043	0.16421	0.28175	0.34416	0.57737	0.32081	0.36518	0.3128	0.33638	0.19419	0	0.22516
Q9KGU7	0.6439	0.58357	0.50023	0.55089	0.61136	0.42927	0.56425	0.56131	0.52016	0.59528	0.57907	0.66531	0.54029	0.60523	0.33319	0.33997	0.45691	0.58954	0.52979	0.55872	0.56585	0.60432	0.671	0.71921	0.16769	0.25176	0	0.21391	0.22459	0.19824	0	0.24919	0.3486	0.42778	0.33526	0.38458	0.46715	0.59694	0.36629	0.598	0.49416	0.34822	0.49604	0.47873	0.49915	0.42283	0.36074	0.25837	0
Q9I6A8	0.52083	0.39755	0.44434	0.47922	0.55703	0.64751	0.50738	0.51773	0.52988	0.54727	0.49838	0.58297	0.38061	0.51516	0.34759	0.33572	0.65252	0.59118	0.53402	0.59098	0.55591	0.61964	0.69849	0.77203	0.32573	0.28942	0.15894	0.20266	0.22297	0	0.17507	0.30708	0.42764	0.38853	0.43182	0.44082	0.51746	0.62085	0.41098	0.4522	0.41535	0.48579	0.45081	0.46574	0.48214	0.53248	0.30264	0.15298	0.23703
Q9HT75	0.56876	0.36923	0.39498	0.4366	0.54	0.49535	0.4391	0.50034	0.56232	0.51808	0.40718	0.48933	0.32451	0.41165	0.225	0.37699	0.31344	0.3875	0.406	0.43627	0.44067	0.45186	0.5414	0.6468	0.31173	0.38751	0.40867	0.47388	0.29183	0.28333	0.2951	0.42374	0.44665	0.44777	0.47922	0.6272	0.5472	0.57511	0.23963	0.4299	0.45863	0.51154	0.56776	0.50414	0.56402	0.41509	0.30016	0.2551	0.17936
Q9HV97	0.32271	0.39674	0.17465	0.33017	0.48538	0.46095	0.34765	0.31156	0.42939	0.50323	0.35418	0.35288	0.30271	0.38685	0	0.32716	0.44551	0.18707	0.25262	0.50155	0.44585	0.46086	0.50312	0.63482	0.37525	0.21943	0.27688	0.16928	0	0.2357	0.21979	0.25123	0.43766	0.3844	0.54265	0.30527	0.44774	0.55367	0.34519	0.30216	0.18945	0.37144	0.44983	0.70872	0.53904	0.60328	0.24935	0	0.49733
Q9I5R6	0.53374	0.46004	0.43144	0.59258	0.71817	0.59045	0.59778	0.6723	0.64814	0.54465	0.55357	0.55086	0.36062	0.5113	0.34488	0.38304	0.48886	0.43586	0.45419	0.47174	0.42968	0.57456	0.65835	0.65449	0.59698	0.51384	0.47768	0.48981	0.53641	0.47125	0.55506	0.61164	0.73174	0.73896	0.72614	0.73099	0.71225	0.80762	0.54871	0.49019	0.45667	0.51444	0.56913	0.62332	0.64194	0.57499	0.43873	0.38769	0.3252
Q9HZJ2	0.61412	0.46089	0.50813	0.64383	0.71657	0.61364	0.60724	0.62773	0.58394	0.54692	0.58852	0.58747	0.46608	0.53777	0.41515	0.39018	0.50283	0.51242	0.49274	0.54109	0.49999	0.67068	0.73774	0.73704	0.59687	0.48657	0.43646	0.54887	0.45524	0.4134	0.42723	0.50272	0.70852	0.72558	0.77343	0.71012	0.67053	0.75701	0.49434	0.3615	0.41206	0.56296	0.63043	0.64545	0.73313	0.68861	0.49312	0.33634	0.17864
G3XD13	0.50376	0.53697	0.39898	0.6318	0.7631	0.59184	0.57344	0.61251	0.58445	0.57968	0.52927	0.56862	0.42688	0.48156	0.45126	0.43969	0.55397	0.51912	0.51711	0.5555	0.54286	0.70802	0.76304	0.76408	0.59951	0.54234	0.47564	0.513	0.46098	0.49125	0.44595	0.49441	0.69924	0.68624	0.78089	0.65424	0.70705	0.7802	0.45705	0.40393	0.40749	0.49591	0.55476	0.65445	0.70418	0.7235	0.47353	0.302	0.28001
Q9I3D1	0.52195	0.55953	0.52066	0.63972	0.78299	0.64475	0.66572	0.66192	0.62686	0.63635	0.63613	0.6625	0.46336	0.58629	0.47723	0.51028	0.66002	0.59978	0.61887	0.61253	0.56142	0.71758	0.7667	0.78462	0.52374	0.49913	0.43263	0.43713	0.46432	0.4232	0.46347	0.54591	0.70693	0.65325	0.69486	0.64393	0.69385	0.76872	0.45194	0.40037	0.36046	0.63521	0.58283	0.62647	0.65582	0.66367	0.50863	0.33308	0.32265
Q9HXC4	0.34239	0.53579	0.33093	0.50293	0.73872	0.56076	0.54683	0.52827	0.54787	0.58098	0.51544	0.51583	0.40247	0.44703	0.45744	0.46405	0.70859	0.57283	0.61833	0.59801	0.56121	0.71995	0.76715	0.74886	0.55989	0.48092	0.41955	0.32691	0.3978	0.45029	0.39905	0.38225	0.62446	0.56562	0.65518	0.5319	0.64896	0.70295	0.36884	0.3679	0.25238	0.44739	0.52198	0.68667	0.61604	0.70788	0.44279	0.24075	0.40269
P95453	0.47206	0.39468	0.3863	0.53275	0.71022	0.61477	0.56099	0.62135	0.58574	0.6652	0.57895	0.61368	0.45852	0.55755	0.43895	0.4362	0.66947	0.56769	0.57325	0.61148	0.61673	0.66635	0.75184	0.76924	0.65207	0.60762	0.48571	0.36628	0.51589	0.47255	0.54296	0.57683	0.65027	0.59281	0.5676	0.53986	0.70938	0.70559	0.5953	0.59486	0.47218	0.56792	0.54189	0.64285	0.66793	0.64246	0.48002	0.35943	0.4142
Q9HX20	0.62131	0.46781	0.43588	0.53488	0.68735	0.62706	0.54135	0.59427	0.55243	0.60158	0.58048	0.6115	0.57031	0.58682	0.51517	0.48046	0.64994	0.56743	0.60631	0.63502	0.61546	0.68777	0.77891	0.80316	0.51568	0.44994	0.34655	0.39259	0.46125	0.40323	0.417	0.41289	0.59828	0.599	0.61477	0.57976	0.65019	0.73718	0.55524	0.5279	0.51336	0.45776	0.55823	0.70864	0.71061	0.67592	0.45424	0.29856	0.29112
Q9HUC6	0.55985	0.47881	0.34018	0.47939	0.60287	0.53656	0.48697	0.49682	0.44147	0.56698	0.4933	0.53738	0.45022	0.49778	0.41536	0.47528	0.65055	0.52935	0.57951	0.57028	0.58811	0.5816	0.66518	0.76541	0.41153	0.40654	0.3021	0.23469	0.40887	0.40283	0.4016	0.37482	0.56668	0.53929	0.50178	0.47429	0.63639	0.66254	0.53654	0.56451	0.56983	0.36501	0.54006	0.6488	0.61103	0.63201	0.38964	0.24005	0.33299
Q9HXJ5	0.56351	0.47316	0.37788	0.49722	0.65196	0.46123	0.54293	0.48105	0.41883	0.49937	0.5146	0.51095	0.4026	0.45221	0.31821	0.35817	0.57069	0.49429	0.5112	0.55556	0.56262	0.62967	0.69156	0.74669	0.38831	0.39557	0.31749	0.27112	0.34234	0.38079	0.28698	0.33838	0.579	0.49256	0.49061	0.49946	0.63663	0.62938	0.46923	0.49956	0.42777	0.43728	0.53804	0.62552	0.60342	0.59715	0.38738	0.18548	0.22711
O68282	0.40402	0.41595	0.45302	0.48784	0.64503	0.50715	0.56914	0.47047	0.44161	0.39931	0.47477	0.45989	0.24202	0.40517	0.2931	0.15723	0.59188	0.59043	0.47019	0.45623	0.34596	0.54856	0.6434	0.57536	0.38403	0.32933	0.25051	0.20404	0.33981	0.24267	0.21894	0.37372	0.53103	0.4407	0.46712	0.51432	0.52859	0.56081	0.25732	0.37441	0.15684	0.46441	0.40095	0.3652	0.43099	0.50594	0.30088	0.20067	0
Q9I2R6	0.37031	0.46632	0.39634	0.53366	0.70649	0.4589	0.5884	0.55113	0.48089	0.5314	0.50049	0.54012	0.30232	0.46058	0.38893	0.35098	0.64421	0.63744	0.60278	0.5382	0.48336	0.65885	0.70625	0.63817	0.43362	0.44703	0.30709	0.28316	0.39993	0.4081	0.33925	0.45939	0.59455	0.4998	0.53846	0.4953	0.58628	0.63142	0.37875	0.42373	0.34829	0.42415	0.47016	0.46698	0.5123	0.60553	0.39155	0.23182	0.24602
Q9HZ55	0.33859	0.33351	0.20235	0.43717	0.61739	0.43322	0.42297	0.44282	0.41784	0.46863	0.36916	0.41284	0.27346	0.3588	0.38643	0.30161	0.59093	0.49348	0.48832	0.48823	0.45845	0.67867	0.69029	0.64364	0.59167	0.48081	0.4349	0.37143	0.39545	0.40725	0.34633	0.37188	0.60764	0.52515	0.66728	0.50184	0.57992	0.62939	0.39412	0.31491	0.30079	0.5146	0.47486	0.61869	0.69603	0.76645	0.32068	0	0.29202
O69078	0.42842	0.36335	0.18752	0.36718	0.56748	0.38521	0.42331	0.43669	0.34456	0.39714	0.32723	0.30476	0.20541	0.30803	0.28731	0.20578	0.51753	0.43106	0.43439	0.3747	0.37686	0.43592	0.57464	0.58408	0.51957	0.45378	0.40295	0.35608	0.47235	0.52412	0.40774	0.39594	0.6272	0.51915	0.61048	0.55675	0.64441	0.67037	0.41738	0.50357	0.5226	0.30937	0.52663	0.5674	0.68595	0.6736	0.29707	0.1873	0.30284
Q9HTZ6	0.39562	0.38034	0.33772	0.49293	0.63249	0.4404	0.52119	0.50772	0.40795	0.43399	0.49053	0.47171	0.35126	0.44871	0.38415	0.26767	0.52748	0.39966	0.39225	0.44673	0.39311	0.65831	0.63014	0.60216	0.60955	0.45766	0.42011	0.43346	0.45572	0.52951	0.47838	0.49387	0.75203	0.60985	0.74593	0.54482	0.62122	0.68533	0.49832	0.30371	0.33474	0.54646	0.52899	0.61323	0.6962	0.69976	0.4197	0.21361	0.26654
Q9HVP8	0.48089	0.29741	0.26591	0.43889	0.54886	0.42284	0.39007	0.463	0.44362	0.42961	0.46166	0.53386	0.31998	0.42797	0.3075	0.27524	0.42785	0.38723	0.33548	0.42839	0.48568	0.56242	0.58015	0.6198	0.47696	0.4361	0.39235	0.3404	0.3496	0.39866	0.35333	0.37517	0.53653	0.51228	0.50135	0.49625	0.57218	0.63559	0.50094	0.49695	0.45154	0.48795	0.4984	0.57937	0.54273	0.45704	0.31241	0.17639	0.19469
Q9I4S5	0.42674	0.48086	0.37903	0.49478	0.61055	0.43099	0.54629	0.57301	0.63234	0.53163	0.53164	0.50453	0.34476	0.38622	0.29293	0.26709	0.35041	0.41405	0.3334	0.4765	0.30247	0.51535	0.56618	0.57592	0.47596	0.46449	0.48629	0.56134	0.50514	0.46319	0.47063	0.52979	0.63876	0.65056	0.68839	0.72511	0.71386	0.80807	0.47503	0.38478	0.38659	0.3374	0.6662	0.53185	0.58108	0.46022	0.48538	0.53294	0.30986
P15275	0.44803	0.42921	0.34964	0.5707	0.74848	0.47088	0.59565	0.63099	0.65997	0.66995	0.5749	0.55003	0.48662	0.4716	0.43113	0.40415	0.45243	0.47718	0.47613	0.61499	0.52785	0.65583	0.71962	0.71361	0.7057	0.70334	0.67354	0.6953	0.63107	0.65579	0.61006	0.6269	0.72162	0.67569	0.73037	0.70693	0.80742	0.80472	0.55971	0.46164	0.42753	0.46449	0.6628	0.66421	0.78152	0.66164	0.63161	0.56306	0.3857
Q9I344	0.51155	0.41368	0.43395	0.49959	0.65798	0.44786	0.58935	0.67578	0.6508	0.65769	0.65242	0.69087	0.52578	0.57942	0.49667	0.36012	0.4637	0.51005	0.47111	0.56014	0.50698	0.70618	0.71119	0.68741	0.54615	0.49958	0.47633	0.62387	0.49075	0.44259	0.41951	0.50801	0.60315	0.54091	0.63847	0.65238	0.67849	0.83867	0.54172	0.45752	0.47905	0.55796	0.60986	0.61979	0.73515	0.57931	0.55152	0.44861	0.31464
Q9HTM2	0.25285	0.21349	0	0.31405	0.45543	0	0.23189	0.32455	0.32315	0.37591	0.29071	0.30778	0.17091	0.19422	0.20976	0	0.28505	0.37915	0.33336	0.43349	0.37746	0.50645	0.53211	0.49525	0.48813	0.54187	0.40444	0.42082	0.46735	0.32427	0.27732	0.28114	0.39966	0.44544	0.4564	0.37888	0.49935	0.55051	0.57049	0.31208	0.36628	0.35455	0.53524	0.46076	0.59154	0.51116	0.24587	0.23791	0.22117
Q9HUC7	0.41159	0.3023	0	0.24276	0.4279	0.23148	0.29525	0.25178	0.29849	0.33702	0.29081	0.20553	0.24957	0.22808	0	0	0.27845	0.23389	0.15788	0.38506	0.35256	0.23876	0.43261	0.48429	0.3713	0.36514	0.4542	0.24063	0.36758	0.49808	0.31624	0.23389	0.44778	0.39696	0.35709	0.419	0.64121	0.57349	0.39585	0.53178	0.39877	0	0.47895	0.56929	0.53229	0.41084	0.29116	0.27431	0.26684
Q9HZA7	0.43486	0.24135	0.25411	0.29596	0.46101	0.413	0.37361	0.35802	0.43506	0.42404	0.3752	0.30454	0.25483	0.33527	0	0.15788	0.25792	0.17107	0	0.37051	0.28863	0.37352	0.46324	0.55339	0.5226	0.3906	0.56242	0.41214	0.32566	0.40265	0.41602	0.46742	0.58326	0.46978	0.57375	0.55684	0.66634	0.69463	0.44653	0.29373	0.36788	0.37284	0.59836	0.57426	0.64434	0.56155	0.27486	0.26969	0.25671
Q59654	0.36928	0.19428	0	0.3068	0.46037	0.37895	0.27941	0.36001	0.3712	0.37877	0.30649	0.2884	0.18899	0.24249	0.22968	0.14247	0.29117	0.28593	0.15607	0.33348	0.3269	0.32357	0.47506	0.51565	0.60345	0.55372	0.63617	0.488	0.45978	0.47787	0.44668	0.43305	0.56132	0.50042	0.58879	0.54942	0.67064	0.66083	0.42246	0.34702	0.41138	0.4261	0.53876	0.49183	0.6826	0.52733	0.30849	0.29846	0.24997
Q9HW92	0.55634	0.38498	0.44132	0.62231	0.54561	0.464	0.50258	0.60367	0.51003	0.45164	0.44129	0.48606	0.34171	0.37442	0.1934	0.24616	0	0.21785	0.19126	0.30768	0.36542	0.49919	0.50963	0.56657	0.50616	0.45287	0.35354	0.61219	0.36951	0.33919	0.37684	0.53906	0.60038	0.63671	0.67341	0.62929	0.59319	0.64917	0.52727	0.37891	0.55104	0.35036	0.46037	0.40951	0.54501	0.46731	0.41498	0.3688	0
Q9I6G2	0.49362	0.41714	0.42262	0.53122	0.45122	0.33353	0.44108	0.48201	0.4443	0.29824	0.36343	0.4173	0.21713	0.29733	0	0	0	0.19463	0	0.16853	0	0.37622	0.33821	0.38518	0.33582	0.26396	0.22448	0.45001	0.37288	0.22755	0.27942	0.4575	0.53396	0.57922	0.58466	0.59384	0.48752	0.62	0.38637	0.38763	0.41761	0.26883	0.3957	0.23777	0.39195	0.30272	0.24253	0.37747	0
Q9I089	0.4455	0.49438	0.26065	0.38543	0.56981	0.2986	0.47102	0.5031	0.30192	0.35617	0.3622	0.2963	0.265	0.24456	0.33066	0.30192	0.40874	0.39894	0.53842	0.31981	0.43284	0.39877	0.54987	0.5632	0.34888	0.42837	0.22225	0.3907	0.45753	0.54158	0.34752	0.3169	0.52188	0.45512	0.47861	0.53196	0.60275	0.60465	0.43135	0.54427	0.65013	0	0.47049	0.45982	0.51443	0.48327	0.3756	0.25952	0.22271
Q9HUC5	0.58279	0.46003	0.4355	0.58049	0.67283	0.46037	0.56443	0.66037	0.48494	0.45912	0.45828	0.50341	0.37727	0.40447	0.40807	0.39197	0.41351	0.36731	0.51204	0.33219	0.48733	0.61246	0.59163	0.6482	0.53965	0.5052	0.32184	0.53953	0.51094	0.51218	0.48663	0.51881	0.69664	0.63247	0.65516	0.66555	0.6291	0.69929	0.53703	0.56439	0.69709	0.36216	0.4401	0.51913	0.62009	0.54622	0.4391	0.32026	0.16795
Q9HUG8	0.3621	0.41917	0.35913	0.38948	0.61874	0.41077	0.47176	0.53858	0.44333	0.44406	0.40162	0.42602	0.2908	0.40672	0.47991	0.3137	0.57245	0.50674	0.55828	0.31262	0.37247	0.58028	0.58192	0.55724	0.55891	0.41834	0.33167	0.42984	0.41149	0.51486	0.43255	0.41691	0.61897	0.53555	0.69848	0.56205	0.49996	0.7033	0.30188	0.34982	0.50322	0.37713	0.51473	0.50105	0.67311	0.65854	0.34128	0.22008	0.29355
Q9I777	0.30665	0.3606	0.2436	0.45935	0.62197	0.43314	0.39251	0.43943	0.34194	0.36215	0.33272	0.31642	0.20017	0.26432	0.28968	0.18506	0.36688	0.28206	0.27898	0.28212	0.29584	0.52315	0.55504	0.5432	0.70355	0.54299	0.49181	0.53543	0.45805	0.47926	0.44997	0.49188	0.68452	0.59312	0.81195	0.5666	0.57944	0.64319	0.38488	0.2296	0.28141	0.48482	0.45294	0.51799	0.69774	0.7451	0.30601	0.17739	0.2148
Q9HVF8	0.38415	0.38991	0.22257	0.52659	0.62971	0.41823	0.36153	0.41137	0.42779	0.32779	0.29748	0.34766	0.1687	0.22349	0.27429	0.19266	0.40096	0.35408	0.34982	0.30705	0.30089	0.49653	0.5078	0.52962	0.58181	0.46892	0.37118	0.39598	0.49378	0.30256	0.35406	0.35913	0.56752	0.63696	0.65758	0.5857	0.5154	0.63454	0.40726	0.38969	0.2657	0.38106	0.33259	0.45809	0.5219	0.56958	0.24899	0.24797	0.1565
P53593	0.46246	0.40009	0.30252	0.58557	0.68587	0.44397	0.43749	0.46166	0.39831	0.34531	0.32759	0.36902	0.23716	0.23131	0.35915	0.23311	0.41143	0.4132	0.41458	0.36733	0.32507	0.57021	0.57414	0.59029	0.61063	0.60131	0.44528	0.52576	0.63738	0.49271	0.49774	0.52382	0.69643	0.68533	0.7177	0.68574	0.63821	0.61834	0.47271	0.43431	0.40029	0.38163	0.43613	0.4417	0.59535	0.62089	0.33644	0.33027	0
Q9I5Z0	0.48888	0.49461	0.41546	0.67046	0.7283	0.49983	0.53638	0.58837	0.47187	0.39612	0.48911	0.49007	0.25311	0.3647	0.31105	0.24191	0.36374	0.40782	0.37067	0.34951	0.34085	0.52101	0.60708	0.562	0.62447	0.54347	0.41021	0.54744	0.55992	0.45898	0.46757	0.55512	0.73173	0.77021	0.79569	0.71472	0.64484	0.71627	0.50274	0.4116	0.36639	0.45982	0.48752	0.49681	0.57816	0.58162	0.41452	0.34568	0
Q9HW30	0.46182	0.45017	0.32969	0.48068	0.52221	0.36898	0.44745	0.4926	0.45393	0.45824	0.41262	0.46295	0.33388	0.4075	0.19661	0.21038	0.25058	0.24934	0.20754	0.29703	0.34994	0.54603	0.48105	0.58937	0.48608	0.36035	0.37389	0.43198	0.32421	0.39725	0.3621	0.41009	0.62134	0.5836	0.65737	0.50542	0.57127	0.70517	0.41139	0.37379	0.5171	0.40053	0.55193	0.54102	0.63184	0.56409	0.3078	0.24336	0.157
G3XD35	0.45198	0.48735	0.32044	0.48251	0.56391	0.40032	0.38717	0.48006	0.46711	0.46289	0.42163	0.45294	0.31777	0.3098	0.22054	0.24829	0.19337	0.23518	0.16566	0.32805	0.40537	0.48435	0.50945	0.62588	0.49176	0.47776	0.45268	0.50136	0.34372	0.38891	0.35628	0.40608	0.53981	0.56002	0.6311	0.53106	0.63439	0.73523	0.4721	0.37436	0.49465	0.33186	0.52248	0.4822	0.57225	0.46795	0.34668	0.33777	0.18755
P15276	0.57033	0.31743	0.28435	0.46457	0.48791	0.41113	0.34479	0.42553	0.39339	0.2698	0.27368	0.32383	0.18128	0.26094	0.17884	0.16027	0.21014	0.15789	0.17866	0.20111	0.17971	0.3677	0.36874	0.4802	0.46969	0.35291	0.36274	0.52166	0.46398	0.32962	0.41057	0.4538	0.63105	0.63771	0.71704	0.69932	0.52953	0.65767	0.43955	0.38459	0.48274	0.4285	0.43546	0.47404	0.61281	0.51484	0.20898	0.23353	0
Q9HZZ0	0.60999	0.41223	0.44778	0.56617	0.50991	0.44514	0.47619	0.53812	0.4687	0.38548	0.41025	0.46755	0.30081	0.37783	0.19963	0	0.18451	0.29575	0.19363	0.27599	0.23878	0.47117	0.4736	0.54374	0.42721	0.34043	0.2942	0.52677	0.39692	0.2802	0.32328	0.47239	0.60598	0.64344	0.68854	0.66318	0.55859	0.68354	0.44735	0.39522	0.5369	0.39577	0.52304	0.39679	0.58991	0.4933	0.30326	0.32776	0
Q9I682	0.59038	0.26903	0.30864	0.50436	0.49953	0.37889	0.41128	0.52159	0.37942	0.30401	0.33549	0.41631	0.24573	0.34222	0.24017	0	0.204	0.23455	0.20521	0.22948	0.26232	0.47994	0.47678	0.5001	0.47708	0.38767	0.30363	0.55556	0.4384	0.34322	0.3275	0.46125	0.59996	0.55762	0.6586	0.63307	0.5216	0.62123	0.48107	0.47634	0.54685	0.4773	0.37983	0.42402	0.63708	0.52177	0.25453	0.18305	0
Q9I1R3	0.24693	0.2186	0	0	0.38917	0	0.14279	0.14909	0.24915	0.18347	0.15782	0	0	0	0	0	0.20177	0	0	0.20743	0.19576	0.29458	0.29982	0.39372	0.35046	0.3245	0.41739	0.27414	0.24946	0.32795	0.2318	0.17579	0.37492	0.33269	0.42311	0.39219	0.42529	0.53876	0.31718	0.22944	0.22838	0.27172	0.45002	0.46793	0.49101	0.38672	0	0	0.26046
Q9I1Y9	0.51543	0.22235	0.20539	0.27208	0.4981	0.27117	0.36796	0.34647	0.34883	0.30731	0.30094	0.23742	0.19639	0.30337	0	0	0.28527	0	0.2149	0.31388	0.28294	0.33891	0.39871	0.5173	0.41136	0.31554	0.2938	0.37218	0.34069	0.35575	0.29503	0.35319	0.49463	0.36496	0.46423	0.50394	0.47636	0.59853	0.47427	0.5254	0.43779	0.34413	0.46321	0.53513	0.63003	0.49636	0.17664	0.141	0.26747
P29248	0.35494	0.2778	0	0.27913	0.48298	0.26876	0.17901	0.19902	0.2288	0.30146	0.17896	0.25253	0	0.24373	0.14741	0.28427	0.34905	0.17781	0.27925	0.27685	0.39591	0.43657	0.39149	0.56652	0.37315	0.33568	0.34631	0.27145	0	0.28077	0.20509	0.20403	0.3942	0.33	0.51037	0.29164	0.31339	0.46487	0.23441	0.19213	0.28366	0.54029	0.39169	0.51452	0.61673	0.59835	0	0	0.25241
Q9HVV7	0.32181	0.18043	0	0.21826	0.40673	0.30603	0.15504	0.20535	0.22487	0.31501	0.21046	0.24335	0.14902	0.24844	0.16168	0.20975	0.3651	0.20608	0.20662	0.3298	0.34897	0.44798	0.4811	0.52461	0.50298	0.35879	0.43125	0.2757	0.22866	0.33496	0.2854	0.26317	0.46995	0.40381	0.57301	0.37013	0.45237	0.51388	0.37615	0.21809	0.30049	0.46538	0.48435	0.65189	0.66082	0.68968	0	0	0.26715
Q9I3C9	0.22339	0.27652	0	0.22703	0.49679	0.28106	0.31618	0.31363	0.3225	0.32068	0.2398	0.21839	0	0.19099	0.21079	0.2266	0.52685	0.30374	0.36746	0.31578	0.29736	0.44955	0.45157	0.47193	0.48265	0.383	0.39042	0.20816	0.3796	0.44723	0.41312	0.35154	0.57616	0.42819	0.52087	0.45851	0.5458	0.60478	0.40263	0.35143	0.35582	0.28495	0.42427	0.53882	0.51742	0.5632	0.19117	0	0.39204
Q9HVX6	0.35124	0.39162	0.21163	0.45002	0.54945	0.265	0.25729	0.3219	0.24786	0.21717	0.21126	0.33313	0	0.1468	0.18838	0.16163	0.32972	0.33064	0.3041	0.20962	0.28668	0.48839	0.42302	0.47797	0.33667	0.38401	0.21749	0.23526	0.2966	0.20103	0.18751	0.27289	0.45073	0.48274	0.51852	0.40113	0.36987	0.50146	0.35148	0.31858	0.34239	0.41578	0.29584	0.289	0.40075	0.42378	0	0	0
Q9HZA3	0.34746	0	0	0.24146	0.29381	0.21903	0.20632	0.14207	0.15772	0.1953	0.21588	0.20296	0	0	0	0	0.25903	0.2264	0	0.33423	0.30164	0.4703	0.4288	0.50865	0.3285	0.27435	0.27825	0.18005	0.15266	0	0	0	0.38716	0.31921	0.35386	0.31001	0.42843	0.36674	0.38897	0.16178	0.23107	0.39321	0.48289	0.43036	0.47279	0.45554	0	0	0
Q9HX41	0.26743	0	0	0.31705	0.35704	0.26592	0	0.17525	0	0.15599	0.14642	0.22349	0	0	0	0	0	0	0	0.18082	0.25297	0.4194	0.35626	0.40322	0.45107	0.36829	0.27332	0.22153	0.15824	0	0	0.24557	0.37749	0.33966	0.42226	0.24673	0.33147	0.32911	0.3705	0.2052	0.23779	0.36086	0.24866	0.26888	0.38059	0.39988	0	0	0
Q00514	0.40661	0.36841	0.34377	0.34336	0.41484	0.2964	0.47759	0.27399	0.21183	0.15471	0.27745	0.16442	0	0.15008	0	0	0.26317	0.16037	0.18211	0.17747	0	0.21973	0.25431	0.3976	0.17433	0.15222	0	0	0.29613	0.21697	0.23095	0.32978	0.54435	0.36407	0.28759	0.46821	0.49559	0.39544	0.26159	0.39665	0.26828	0.18889	0.37906	0.27263	0.23041	0.27549	0.14617	0.16236	0
Q9HUF4	0.53498	0.47371	0.21494	0.20294	0.37069	0.22769	0.27872	0.22993	0.18218	0.23006	0.25608	0.17659	0.22896	0.19372	0.1554	0.27291	0.27767	0.26378	0.32336	0.242	0.38487	0	0.3255	0.5025	0	0.15101	0.14046	0	0.18812	0.25602	0	0	0.19952	0.22244	0	0.30107	0.44941	0.4603	0.21752	0.48464	0.51341	0	0.34947	0.32796	0.30496	0.19051	0.15734	0.14724	0
Q9HT76	0.49162	0.44768	0.4418	0.54336	0.62326	0.4726	0.40649	0.46126	0.38664	0.32372	0.36388	0.49206	0.21927	0.23392	0.37488	0.32476	0.41959	0.51263	0.49532	0.33206	0.41649	0.49259	0.50599	0.60044	0.26336	0.47411	0.23087	0.31599	0.40291	0.23342	0.2635	0.3685	0.42193	0.45564	0.37619	0.53408	0.47424	0.47158	0.29964	0.47985	0.42297	0.396	0.31452	0.18292	0.28952	0.23333	0.25801	0.267	0
Q9HTZ9	0.58925	0.49265	0.3956	0.45308	0.54222	0.34495	0.48942	0.49684	0.40998	0.33225	0.44014	0.44878	0.22259	0.32436	0.16561	0.19594	0.27628	0.36557	0.35684	0.30553	0.32651	0.3315	0.44341	0.55229	0	0.27705	0.17366	0.32289	0.3218	0.22264	0.16089	0.29973	0.40249	0.40835	0.3463	0.55763	0.51485	0.61038	0.34837	0.53842	0.48254	0.30827	0.45063	0.31173	0.37486	0.22327	0.25799	0.24872	0
Q9HUK6	0.32541	0.41584	0.37043	0.41037	0.57487	0.30603	0.43731	0.37533	0.3313	0.38382	0.43827	0.48557	0.3047	0.30043	0.35238	0.35975	0.4928	0.57513	0.56534	0.49879	0.49082	0.5706	0.56712	0.58484	0	0.32538	0.15656	0.18526	0.19067	0	0	0	0.25794	0.22426	0.21001	0.28465	0.35967	0.39845	0.19518	0.23048	0.14485	0.40099	0.33065	0.24054	0.29893	0.27206	0.30936	0.15056	0
Q9I1L0	0.47308	0.35925	0.44437	0.39961	0.43402	0.37612	0.43406	0.4234	0.35789	0.36063	0.35792	0.4913	0.25444	0.33757	0.28315	0	0.4523	0.57619	0.48677	0.31851	0.32967	0.54609	0.49609	0.55215	0.14351	0.18444	0	0.15636	0.18161	0	0	0.1886	0.29764	0.28527	0.26848	0.39155	0.31167	0.40932	0.17259	0.43761	0.41381	0.37403	0.37231	0.19431	0.34223	0.32959	0.16425	0	0
Q9HV51	0.45262	0.20286	0.28701	0.32667	0.40124	0.25858	0.33259	0.43506	0.43497	0.40099	0.30633	0.41245	0.30321	0.24913	0.36776	0.2359	0.24874	0.39926	0.36362	0.40492	0.45158	0.52557	0.50716	0.56378	0.20301	0.42387	0.31446	0.4551	0.29383	0.19048	0.14304	0.26286	0.24757	0.20821	0.23018	0.41947	0.46112	0.46621	0.34784	0.35794	0.48665	0.39755	0.32565	0.19088	0.45546	0.23255	0.30054	0.28303	0
Q51391	0.32576	0.25228	0.37462	0.39907	0.42735	0.36623	0.45499	0.46737	0.51807	0.53831	0.42728	0.5542	0.32598	0.46262	0.25271	0.15339	0.49479	0.57571	0.38262	0.50563	0.41771	0.5589	0.51372	0.51025	0.30035	0.32388	0.20532	0	0.26277	0.19168	0.24667	0.38151	0.3799	0.34	0.22982	0.27273	0.44073	0.4708	0.38679	0.51655	0.40483	0.39774	0.37516	0.24494	0.34607	0.25737	0.32482	0.35246	0.21328
Q9I5R2	-0.32713	-0.19055	-0.32964	0	0.14526	0.14099	0	0	0.20218	0.33098	0	0	0	0	0	0	0.2438	0	0	0.24127	0.15974	0	0	0.16924	0.60031	0.50656	0.70041	0.26068	0.23362	0.53883	0.5544	0.47818	0.38911	0	0.34815	0	0.45208	0.30247	0.26836	0	0	0.31507	0.20746	0.37189	0.40002	0.39827	0.22444	0	0.70177
Q9HXY4	0	-0.24997	0	0	0	0.26806	0	0	0	0.15251	0	0	0	0	0	0	0	-0.25657	-0.2034	0	0	0	0	0	0.69106	0.33296	0.50603	0.37583	0.15225	0.42925	0.46567	0.37852	0.38208	0.16933	0.46431	0.21457	0.32012	0.27161	0.28008	0	0	0.25302	0.20557	0.44541	0.47255	0.44396	0.16532	0	0.40176
Q51480	0	0	-0.20061	0	0	0.16893	0	0	0.22987	0.20518	0	0	0	0	-0.21927	0	0	-0.31161	-0.32696	0	0	0	0	0	0.53872	0.24676	0.58545	0.27748	0	0.30332	0.39203	0.32485	0.32486	0.24886	0.44309	0.20818	0.32957	0.36288	0.23544	0	0	0.24399	0.2822	0.50015	0.40315	0.39354	0	0	0.43908
Q9HVD0	-0.41662	-0.45911	-0.49238	-0.46114	-0.23116	0	-0.2863	-0.17849	0	0	0	0	-0.21493	-0.1558	-0.19192	-0.15018	0.17982	0	-0.20831	0	0	0	0	0	0.2653	0.20026	0.30475	-0.14773	-0.14432	0	0	0	0	-0.33498	-0.19494	-0.25268	0	0	0.19586	0.18097	0	0	0	0	0	0	0	0	0.58968
Q9HWC0	0	-0.26996	-0.28707	-0.21343	0	-0.3003	0	0	0	0.16988	0	0	0	0	0	-0.15341	0	0	0	0	0	0	0	0	0.17353	0.3198	0.34984	0.21262	0.17477	0.25632	0.16187	0	0	0	0	0	0.24906	0.14847	0.34621	0.19418	0.32458	0	0.23641	0	0.25697	0	0.14593	0.24677	0.29598
Q9I0J1	-0.22403	-0.18619	-0.15974	0	0.15329	0	0	0.21305	0.31754	0.27671	0.18862	0.14049	0	0	0.19742	0	0	0.16281	0	0.24771	0.27859	0.17165	0.19978	0	0.3591	0.52977	0.55715	0.29654	0.31245	0.40798	0.34837	0.25667	0	0	0	0	0.38245	0.2872	0.35087	0.18231	0	0	0.18467	0	0.14028	0	0.35571	0.42226	0.41173
Q9I2R7	0	0	0	0.18294	0.23555	0	0.28134	0.42943	0.43673	0.33365	0.31608	0.23919	0	0	0	0	0	0	0	0.31777	0.27177	0.14195	0.3268	0.25955	0.25944	0.46383	0.50787	0.41245	0.28964	0.35437	0.29559	0.37835	0.31349	0.27126	0.21707	0.38595	0.64607	0.51551	0.51325	0.34994	0.35372	0.15719	0.36756	0.2344	0.2635	0	0.40854	0.45492	0.3629
Q9HTE2	0	0.23948	0.18377	0.28489	0.38945	0.17817	0.45562	0.39873	0.37133	0.28139	0.34031	0	0	0.16215	0	0	0.22005	0.24746	0	0.29192	0.25081	0.16423	0.37896	0.25225	0.34498	0.37477	0.40983	0	0.22187	0.41823	0.31746	0.36358	0.47432	0.42542	0.28222	0.32969	0.59981	0.47199	0.39834	0.26169	0.20439	0	0.39872	0.25276	0.26131	0	0.39582	0.37006	0.35171
Q9I6C2	0	-0.24327	-0.145	0	0.16769	0.17938	0	0	0.30498	0.36134	0.26659	0.24487	0	0.16654	0	0.2281	0.31749	0.14953	0	0.47313	0.44758	0.24493	0.34318	0.32808	0.49338	0.44902	0.54948	0.25197	0	0.26895	0.29348	0.20503	0.20092	0.15383	0.20925	0.1813	0.37389	0.33824	0.50653	0.16308	0	0.45372	0.42728	0.55582	0.41741	0.19698	0.3057	0.15157	0.56022
Q9I2T1	0	0	0	0	0.15626	0	0	0.14264	0.29309	0.27274	0.25084	0.26806	0	0.23216	0	0	0.19298	0.17234	0	0.39549	0.31345	0.32534	0.35545	0.34925	0.2204	0.15423	0.2001	0.17828	0	0	0	0	0	0	0.2416	0	0.267	0.42995	0.33575	0	0	0.25526	0.39001	0.42874	0.27831	0.2729	0	0	0.27371
P95412	-0.18076	0	0	0	0.17667	0.18558	0	0	0	0.19304	0	0	0	0	0.19971	0	0.15324	0	0	0.20794	0.14863	0.34405	0.35318	0.24379	0.538	0.41293	0.43097	0.40838	0.147	0.31273	0.21922	0.24057	0.31392	0.178	0.53494	0	0.29313	0.18904	0	-0.25953	0	0.31583	0.21926	0.26654	0.47291	0.60774	0.20875	0	0.2045
Q9I0M3	-0.16863	-0.19833	-0.30206	0	0	0	-0.20331	0	0	0	-0.14507	0	0	0	0	0	0	0	0	0	0	0.19223	0.18513	0.21229	0.48741	0.33223	0.34396	0.14011	0	0	0.14646	0.14266	0.17102	0	0.37611	0	0.17297	0	0.26519	-0.15391	0	0.24144	0.19792	0.26182	0.43588	0.5839	0	-0.19224	0.24404
Q9HXX0	-0.17509	0	-0.16566	0	0.22192	0.14425	0	0	0	0	0	0	0	0	0	0	0.18933	0	0	0	0	0.30193	0.30816	0.23635	0.56013	0.41944	0.4446	0.3271	0.14763	0.28273	0.21248	0.19123	0.33119	0.1745	0.53299	0	0.26321	0.21946	0	-0.29003	0	0.33306	0.22565	0.2867	0.47815	0.63278	0	-0.17134	0.16983
Q9I1F6	0.18024	0	0	0	0.19592	0.29667	0	0	0.23211	0.39053	0	0.14661	0.29724	0.14795	0.33686	0.21608	0.45474	0.40288	0.31032	0.42341	0.37355	0.24513	0.39445	0.46763	0.35278	0.32966	0.40785	0.17689	0.24009	0.34535	0.21689	0	0.1681	0	0.21867	0.22023	0.42448	0.34771	0	0.35203	0.3304	0	0.37402	0.43454	0.5008	0.476	0.2327	0.20132	0.28755
Q9I5N6	0	0	0	0	0.24867	0	0.15344	0.3263	0	0.19026	0	0.22853	0	0.17229	0.39134	0	0.40503	0.30218	0.36029	0	0.24776	0.39568	0.31953	0.22265	0.37138	0.32875	0	0.21597	0.32188	0.37614	0.25167	0.24614	0.31224	0	0.27279	0.18281	0.22333	0.28582	0.26806	0.46659	0.47159	0.29689	0	0.19976	0.40628	0.36607	0	0	0.22735
Q9HXU8	0	0	-0.20387	0	0.20628	0	0	0	0.31061	0.23185	0	0	0	0	0	0	0.22034	0.15376	0	0.30806	0	0	0	0	0.29804	0.3354	0.27887	0.16474	0.41715	0.33145	0.33818	0.21909	0.21369	0.26893	0.16658	0.25497	0.32551	0.37716	0.5081	0.50929	0.20692	0	0.21882	0.30071	0.18919	0	0.21939	0.40231	0.50062
Q9HTQ6	0.14929	0	0	0	0.20624	0	0	-0.16663	0	0	0	0	0	0	-0.2015	0	0	-0.16406	0	0	0	0	0	0.21349	0.36114	0.27879	0.20328	0	0.26858	0	0.19267	0	0	0.25141	0.14531	0	0	0	0.43673	0.17139	0	0	0.21159	0.28369	0.21256	0.26956	0	0.16761	0
Q9I078	0	-0.16517	0	0	0	0.14517	0	0	0.21701	0.14818	0	0.24505	0	0.17282	0	0.22857	0	0	0	0	0.2339	0.26025	0.19403	0	0.37562	0.18452	0.31249	0.14454	0	0	0	0	0	0.24196	0.19707	0.14733	0	0	0.14613	0	0	0.41538	0	0.41994	0.14908	0.15637	0	0	0
Q9I574	-0.26932	-0.18042	-0.29627	0	0	0	0	0	0.25392	0.38715	0	0	0	0	0	0	0.24974	0	0	0.34371	0.33545	0	0.1835	0.2098	0.51904	0.42317	0.4903	0	0	0.14722	0.30767	0.20481	0	0	0	0	0.29348	0.2594	0.4477	0.15159	0	0.27803	0.2268	0.34714	0.21214	0.20666	0	0.15459	0.60098
P50600	0	-0.28098	-0.27004	-0.17415	0	0	0	0	0	0.29171	0	0	0	0	0	0.1423	0.32617	0	0	0.23413	0.24573	0	0	0.23838	0.33297	0.28752	0.41221	0	0	0.25479	0.32044	0.21093	0.15707	0	0	0	0.21762	0	0.23659	0.20869	0.17881	0.26443	0.20402	0.30334	0.32314	0.28012	0	0	0.54981
P43501	0.1731	0	0	0	0	0	0	0	0	0	0	0	0	-0.17	-0.27387	-0.19711	-0.26577	-0.31179	-0.39084	0	0	0	0	0	0.38689	0.24102	0.33095	0.35482	0	0.17786	0.21759	0.21599	0.32122	0.33407	0.44011	0.29883	0.24376	0.26385	0.40363	0	0.18438	0	0.3196	0.22359	0.3272	0.19628	0	0	0
P57665	0	0	0	0	0.25587	0	0	0	0	0	0	-0.16994	-0.17433	0	-0.18175	-0.19079	0	0	0	0	0	0	0.14035	0	0.53892	0.38689	0.50954	0.51471	0.28398	0.3431	0.28142	0.3341	0.44688	0.33796	0.58675	0.4183	0.33699	0.28342	0	-0.15178	0	0.30407	0.37068	0.24963	0.4932	0.44793	0	0	0
Q9HZU6	0	0	-0.20007	0	0	0	0	0	0	0	0	-0.18253	-0.18294	-0.19827	-0.19393	-0.22971	0	0	-0.20607	0.1712	0	0	0	0	0.27511	0.30951	0.44228	0.43177	0.27205	0.3039	0.21683	0.27652	0.32798	0.24811	0.46589	0.43228	0.44404	0.30871	0.21648	0	0	0	0.38615	0.18338	0.38948	0.26925	0	0.19057	0.17712
P24559	0	0	0	0	0	0.29706	0	0	0	0	0	0	0	0	0	0	0	0	-0.1747	0	0.19896	0	0	0.32952	0.51219	0.44571	0.49514	0.15234	0.16916	0.1601	0.31558	0.27221	0.24903	0	0.16026	0.17617	0.37464	0.19553	0.24084	0.1928	0.21316	0.2667	0.17648	0.17264	0.21594	0.22306	0	0	0
Q9I520	0	0	-0.16396	0	0	0	0	0	0	0	0	0	0	0	0	0	0	-0.22155	-0.15004	0	0	0	0	0.20309	0.45397	0.19272	0.35112	0	0	0.2535	0.29241	0.22684	0.3022	0	0.37487	0	0.16134	0.2381	0.14269	0	0	0.32663	0.16218	0.39745	0.40645	0.51448	-0.16664	-0.22431	0.34431
Q9HT84	0	-0.24558	-0.34834	-0.30024	0	-0.29071	0	0	0	0	-0.20976	-0.22803	-0.20476	-0.23061	0	-0.24328	0	0	0	0	0	0	0	0	0	0.19717	0.22669	0	0.22454	0.25518	0	0	0	-0.15026	0	0	0.20999	0.14356	0.24999	0.23434	0.34456	0	0	0	0.24689	0	0	0	0.15788
Q51404	0	0	-0.18828	0	0	0	0	0	0	0.15754	0.14938	0	0	0	0	0	0	0	0	0.24918	0.23572	0	0.17293	0.15308	0.47646	0.54098	0.59276	0.16	0.27802	0.41222	0.3822	0.25612	0.3191	0.22119	0	0	0.46975	0.20606	0.5382	0	0	0.18369	0.41429	0.30142	0.27237	0	0.26529	0.26047	0.29375
Q9HUB6	0.29695	0	0.28694	0	0.22117	0	0.44026	0.37388	0.22705	0	0.36436	0	0.17225	0.18709	0	-0.15079	0	0	0	0	0	0	0.14453	0	0.41665	0.2682	0.37893	0.46861	0.61128	0.53832	0.53849	0.50386	0.54875	0.38747	0.29555	0.6016	0.53585	0.46027	0.43924	0.29331	0.35375	0	0.50378	0.27283	0.43371	0.17259	0.38985	0.57931	0
G3XD87	0	0	0	0.23201	0	0	0	0.16958	0.16054	0.20183	0.14859	0.16885	0	0	0	0	0	0.16101	0	0	0.18193	0	0.21307	0.16246	0.40433	0.34233	0.19729	0.18196	0.22479	0	0	0	0.14016	0.28494	0.18839	0	0.27692	0.25454	0.29983	0.22024	0.20088	0	0.23876	0	0	0.14576	0	0.22079	0
Q9HXD2	0	0	0	0.16597	0	0	0.18316	0	0	0	0	0	0	-0.14731	-0.19179	-0.17615	-0.18804	0	-0.17077	0	0	0	0	0	0	0	0	0.24066	0.16303	0.20876	0.15078	0.22974	0.3087	0.14803	0.15477	0.29734	0.33455	0.20531	0	0.26384	0.45659	-0.18199	0.16047	0	0	0	0	0.29787	-0.16959
Q9HX33	0	0.20632	0	0.26246	0.41051	0.22221	0.22128	0.27998	0.18123	0	0	0	0.14469	0.14859	0.29223	0	0	0	0	0	0	0.2848	0.28373	0.19012	0.56586	0.33098	0.39437	0.64631	0.3927	0.5344	0.42086	0.40851	0.52304	0.41879	0.81475	0.4875	0.29666	0.4258	0	0	0	0.24976	0.19872	0.38732	0.61489	0.69716	0.19483	0	0.15015
Q9HU54	0	0.22701	-0.14952	0.45994	0.30894	0	0	0.20446	0.23194	0	-0.18849	0	-0.1784	-0.16041	0	0	0	0	0	0	0	0.15096	0	0	0.1685	0.35245	0.25341	0.49131	0.34699	0.21696	0.18279	0.28649	0.29503	0.3387	0.53916	0.31858	0.18072	0.20079	-0.1427	0	0	0.17168	-0.17003	0	0	0.21353	0	0	0
Q9HVT5	0	0.21179	0	0.35237	0.32506	0.18038	0	0.26924	0.23423	0	0	0	0	0	0.30777	0	0.15628	0.17586	0.25251	0	0	0	0	0	0.23936	0.31689	0.17211	0.48422	0.59281	0.36867	0.39623	0.36843	0.34142	0.42054	0.55943	0.45109	0.21262	0.33961	0	0.17597	0	0	0	0	0.22497	0.27714	0.15345	0.24036	0.18759
Q9HU44	0.23382	0	0.15389	0.33208	0.30112	0	0.2151	0.20715	0	0	0	0	0	0	0	0	0	0	0	-0.1526	-0.17892	-0.15116	0	0	0.53904	0.44195	0.35928	0.4152	0.70459	0.56728	0.67466	0.57939	0.60572	0.64313	0.46594	0.53101	0.39745	0.2035	0.42609	0.23434	0.21243	0	0.19278	0	0.2271	0.19387	0.25422	0.43036	0
P72157	0	0	0	0	0	-0.21022	0	0	-0.1957	-0.33263	0	-0.26578	-0.37552	-0.27524	-0.26828	-0.34265	-0.24769	-0.20319	-0.21344	-0.35904	-0.38308	-0.34992	-0.2365	-0.37794	0.29648	0.20545	0	0	0.49044	0.35973	0.38846	0.31468	0.43854	0.43566	0.23996	0.30008	0.21123	0	0.29417	0	0	-0.2071	0	0	0	0	0	0.2743	0
G3XD51	0	0	0.14403	0	0.15232	0	0	0	-0.2308	-0.33301	0	-0.29991	0	-0.19985	0	0	0	-0.24467	0	-0.31432	-0.21418	-0.25178	-0.17475	-0.17675	0.33259	0.20723	0.21963	0.18326	0.37287	0.5315	0.46034	0.29906	0.48728	0.29643	0.23532	0.33538	0.22107	0	0	0	0	0	0	0	0	0	0.15057	0.17692	-0.18881
O52761	-0.25708	-0.2125	-0.17586	0	0	0	0	0	0	0	0	-0.18097	-0.218	-0.25659	0	0	-0.26969	-0.24481	-0.25313	0	-0.18539	-0.276	-0.21979	-0.23709	0.50923	0.59911	0.57025	0.40881	0.55353	0.49609	0.67205	0.60038	0.35536	0.34219	0.21454	0.23998	0.31756	0	0.29327	0	0	0	0	-0.15436	0	0	0.27899	0.53831	0.17732
Q9HVT9	-0.33778	-0.1938	-0.19564	0	0	0	0	0	0	0	0	0	-0.18896	-0.27149	0	0	0	0	-0.16762	0	0	-0.17581	0	0	0.55653	0.64415	0.53666	0.30511	0.47048	0.33429	0.49653	0.41651	0.21804	0.22949	0.14036	0	0.29996	0	0.26072	0	0	0	0	-0.16312	0	0	0.26193	0.4866	0.18673
Q9HWE6	-0.22901	-0.17881	-0.25722	0	0	0	0	0	-0.16039	-0.23942	-0.32425	-0.40565	-0.36638	-0.33972	-0.17472	-0.29656	-0.28149	-0.23396	-0.26055	-0.40435	-0.46992	-0.4326	-0.32885	-0.37999	0.29368	0.17607	0.2389	0.26958	0.42251	0.32955	0.36814	0.29825	0.28123	0.21003	0.25779	0.24385	0.1421	0	0	0	0	-0.3134	0	-0.21038	0	0	0	0.20315	0
Q9HYG6	0	0	0	0	0	0	0	0	0	0	0	-0.19096	-0.16169	-0.21929	-0.20028	-0.1528	-0.22467	-0.27179	-0.36752	-0.25148	-0.2363	-0.27577	-0.19729	-0.18114	0.39473	0.20907	0.31588	0	0.31714	0.18736	0.40237	0.32387	0.31882	0.27038	0.15429	0.22601	0.29412	0	0.17508	0	0	-0.22133	0	0	0	0	0	0.35477	0
Q9HYZ5	-0.14939	0	0	0.2162	0.17454	0	0.15498	0.21034	0.15094	0	0	-0.15171	0	0	0	0	-0.22697	-0.22452	-0.24843	0	-0.2378	-0.16443	0	-0.16414	0.47597	0.40472	0.57313	0.49584	0.49067	0.57355	0.63042	0.55955	0.53028	0.47913	0.55269	0.39001	0.42052	0.2633	0	0	0	0	0	0	0.21379	0.16273	0.29529	0.41985	0
Q9HVB9	-0.16612	-0.36066	-0.39877	-0.26972	-0.24145	0	-0.32884	-0.23934	0	0	-0.21017	-0.14573	-0.1485	0	-0.16887	-0.19029	0	0	-0.31274	0	0	0	0	0	0.17646	0	0	0	-0.23972	0	0	0	0	0	0.17109	0	0	0	0	0	-0.17676	0	0	0.26808	0.19425	0.26305	-0.17056	-0.24826	0.2795
P20577	-0.37773	-0.21108	-0.30019	-0.14584	0	0	-0.19725	-0.19865	-0.19454	0	-0.19072	-0.25371	-0.17531	-0.21669	0	0	0	-0.16693	-0.22192	0	0	0	0	0	0.36219	0.20568	0.29903	0.17525	0	0	0	0	0	0	0.30512	0	0	0	0	-0.47668	-0.29325	0.17542	0	0	0.23893	0.44922	0	-0.23753	0
Q9HXB0	0.18519	0	-0.20181	-0.22788	-0.21923	-0.18297	-0.20699	-0.23518	-0.2534	0	0	-0.15913	0	0	-0.22875	0	-0.14328	-0.17688	-0.25673	0	0	-0.24835	0	0	-0.18031	0	0	-0.17211	0	0	0	-0.15367	0	0	-0.14196	0	0	0	0.22923	0	0.38186	-0.24373	0.24823	0	0	0	-0.15511	0	0
Q9I015	0.14839	0	-0.16029	-0.2611	0	0	-0.26128	-0.28443	-0.23704	0	0	-0.17979	0	0	-0.19275	-0.2157	0	-0.27079	-0.29923	0	0	0	0	0	0.14113	0	0	0	0	0	0	0	0	0	0.25529	0	0	0.1903	0.21783	0	0.16266	0	0.28394	0.34886	0.33218	0.31464	-0.21264	-0.22555	0
Q9I4W4	-0.24751	-0.18416	-0.27795	0	0	-0.22433	-0.40626	-0.43396	-0.48709	-0.44495	-0.46421	-0.44253	-0.37004	-0.48586	-0.23317	-0.30349	-0.31227	-0.372	-0.33169	-0.35411	-0.34278	-0.16864	-0.31237	-0.28393	0.23198	0	0	0	0.15758	0	0	0	0	0	0.15581	-0.14997	-0.24756	-0.3667	0	-0.29821	-0.27842	0	-0.30156	-0.24002	0	0.14429	-0.33627	-0.20919	-0.34038
P30720	-0.2118	-0.41341	-0.3581	-0.33073	-0.2224	-0.27838	-0.31564	-0.28899	-0.42725	-0.34526	-0.34988	-0.50849	-0.22419	-0.37644	-0.23388	-0.36069	-0.31145	-0.53966	-0.412	-0.37896	-0.3157	-0.26547	-0.31912	-0.28891	0.32211	0	0	0	0.18575	0.17553	0.21567	0	0	0	0	0	0	-0.183	0.1991	0	0	-0.20794	-0.18029	0	0	0	-0.20088	0	0
Q9HV70	-0.34737	-0.50883	-0.50091	-0.39294	-0.40314	-0.29543	-0.56714	-0.48611	-0.34923	-0.21889	-0.36403	-0.41316	-0.37183	-0.39257	-0.41598	-0.32452	-0.4552	-0.4782	-0.58218	-0.30018	-0.27301	-0.32218	-0.32581	-0.26769	0.29004	0	0.28308	0	0	0	0	0	-0.20086	0	0	-0.22065	-0.15543	-0.21874	0	-0.39932	-0.20904	0	0	0	0	0	-0.34859	-0.2143	0
O52762	0	0	0	0	0	-0.25635	-0.19037	0	0	-0.1878	0	0	-0.23973	0	-0.26809	-0.27513	-0.40075	-0.19024	-0.27943	-0.25925	-0.29151	-0.19089	-0.21179	-0.23706	0.15428	0	0	0	0.29418	0	0	0	0	0.41728	0.14775	0	0	0	0.41034	0	0.15409	0	0	0	0	0	-0.2049	0	-0.2061
G3XDA2	-0.17773	-0.1545	-0.37023	-0.22086	-0.21869	-0.19876	-0.29382	-0.14549	0	-0.19544	-0.17312	-0.16836	-0.2956	-0.28808	-0.26102	-0.45785	-0.20704	-0.22449	-0.4584	-0.17719	-0.26959	-0.16881	-0.15316	-0.22767	0.14124	0	0	0	0	0	0	0	0	0	0	0	0	0.16734	0.29584	0.18667	0	-0.30141	0	0	0	0	-0.18343	0	0
Q9I5H1	0.21402	0	0	0	0	-0.25331	0	-0.19052	-0.47595	-0.56698	-0.21717	-0.40626	-0.32557	-0.22156	-0.41356	-0.47944	-0.38707	-0.40986	-0.34574	-0.59508	-0.63834	-0.46426	-0.46637	-0.43133	0	-0.30308	-0.21718	0	0	0	0	0	0.27009	0	0.15918	0.2172	-0.16158	-0.16719	-0.16882	0	0	0	0	-0.16982	0	0	-0.28087	-0.17771	-0.49012
Q9I031	-0.16375	-0.4704	-0.37645	-0.28559	-0.33185	-0.39461	-0.41433	-0.34268	-0.43991	-0.42443	-0.34474	-0.31367	-0.42555	-0.19184	-0.33186	-0.45082	-0.26116	-0.34387	-0.33561	-0.39543	-0.41756	0	-0.27843	-0.39194	0	-0.25182	-0.22766	0	-0.17189	-0.30177	-0.23274	-0.17776	0	0	0	-0.20988	-0.46335	-0.23699	0	-0.33485	-0.17572	0.16554	0	0	0	0.21602	-0.54546	-0.5961	-0.19989
Q9HZJ5	-0.24152	-0.33305	-0.42167	-0.31272	-0.23605	-0.36672	-0.52239	-0.48645	-0.34076	-0.41108	-0.39664	-0.44503	-0.47818	-0.54916	-0.49748	-0.45156	-0.45063	-0.4938	-0.59889	-0.31523	-0.31283	-0.27415	-0.3647	-0.24695	0	0	0.17093	0	0	0	0	-0.17827	0	0	0	0	-0.14993	0	0	-0.28345	-0.20598	0	0	0	0	0	-0.39013	-0.20067	0
Q9HW45	0	-0.19525	-0.28714	-0.23422	-0.29131	-0.52373	-0.43993	-0.52537	-0.64612	-0.70358	-0.48444	-0.55897	-0.65656	-0.64806	-0.58065	-0.66043	-0.40966	-0.37452	-0.38809	-0.5626	-0.56535	-0.43678	-0.51739	-0.42975	-0.22123	-0.21012	-0.40996	-0.27815	0	-0.31797	-0.317	-0.30931	-0.18866	0	-0.15541	0	-0.39987	-0.3679	0	0	0	-0.32024	0	-0.38945	-0.29387	-0.23219	-0.58406	-0.33482	-0.42362
Q9HXI2	-0.16112	-0.20003	-0.42593	-0.14457	-0.27505	-0.47672	-0.50876	-0.54478	-0.66141	-0.74689	-0.64792	-0.60607	-0.70189	-0.72469	-0.47354	-0.59747	-0.4303	-0.42237	-0.41962	-0.56982	-0.59978	-0.38083	-0.52996	-0.43855	-0.17271	0	-0.31133	-0.14037	0	-0.16055	-0.19308	-0.21379	0	0	0	0	-0.36444	-0.39857	0	-0.15927	0	-0.27998	-0.26038	-0.4278	-0.2655	0	-0.60116	-0.39503	-0.4532
Q9I0H4	-0.18407	-0.21941	-0.36167	-0.33235	-0.30622	-0.45515	-0.42861	-0.43502	-0.47939	-0.41415	-0.42727	-0.43111	-0.52511	-0.55091	-0.47773	-0.58539	-0.30151	-0.30511	-0.39872	-0.40786	-0.39901	-0.15832	-0.3409	-0.21985	0	0	-0.15853	-0.16452	0	-0.21957	-0.2238	-0.22211	0	0	0	-0.1547	-0.19056	-0.14469	0	0	0	-0.20345	0	-0.18734	0	0	-0.51439	-0.29069	-0.21917
Q9I0K9	-0.25185	-0.28659	-0.47902	-0.26852	-0.22386	-0.48264	-0.47516	-0.5283	-0.622	-0.56089	-0.4674	-0.55247	-0.58687	-0.62922	-0.47291	-0.59588	-0.26279	-0.32547	-0.39486	-0.34872	-0.4014	-0.25007	-0.3266	-0.30631	0	0	0	-0.17834	0	0	-0.15346	-0.20672	0	0	0	-0.20756	-0.21604	-0.29094	0.18644	-0.1609	-0.15404	-0.17052	0	-0.18547	0	0	-0.45482	-0.34198	-0.17821
Q9HTY8	0	-0.27157	-0.40828	-0.29275	-0.30785	-0.41859	-0.44518	-0.48436	-0.59374	-0.54651	-0.4965	-0.55415	-0.57911	-0.57571	-0.5643	-0.56269	-0.35581	-0.4525	-0.50604	-0.47056	-0.41738	-0.25658	-0.37454	-0.27395	0	0	0	-0.19338	-0.14603	0	-0.18024	-0.20452	0	0	0	-0.14683	-0.17848	-0.2227	0	-0.17434	0	-0.18101	0	0	0	0	-0.53303	-0.44451	-0.25951
Q9HV52	0	-0.18475	-0.36794	-0.21732	-0.22918	-0.4512	-0.36437	-0.46396	-0.54694	-0.58318	-0.45941	-0.53802	-0.62367	-0.55206	-0.55069	-0.58488	-0.28747	-0.37394	-0.4126	-0.44617	-0.47206	-0.29582	-0.39189	-0.30255	0	0	-0.16692	-0.21656	0	0	-0.16934	-0.20585	0	0	0	0	-0.17448	-0.16438	0	0	0	-0.17476	0	0	0	0	-0.51542	-0.379	-0.24609
G3XD28	0	0	-0.29801	-0.17152	0	-0.32311	-0.28978	-0.40007	-0.44923	-0.54638	-0.44723	-0.53613	-0.62353	-0.52975	-0.48045	-0.50728	-0.24524	-0.35636	-0.35112	-0.48525	-0.48042	-0.28913	-0.33766	-0.26884	0	0	0	0	0	0	0	-0.14237	0	0	0.18934	0	-0.14233	0	0	-0.15425	0	0	0	0	0	0	-0.49692	-0.3876	-0.22771
G3XD95	0	-0.16739	-0.27286	-0.17356	0	-0.26584	-0.26196	-0.32854	-0.45905	-0.4672	-0.39612	-0.42894	-0.54447	-0.4584	-0.42823	-0.49061	0	-0.21253	-0.21142	-0.39284	-0.31436	-0.19595	-0.27237	-0.15336	0	0	0	-0.17692	0	0	0	0	0	0	0	0	0	-0.19033	0	0	0	0	0	-0.1669	0	0	-0.46856	-0.37312	-0.25679
Q9HWR2	0	-0.19624	-0.33882	-0.22614	0	-0.43117	-0.33347	-0.39905	-0.54108	-0.54029	-0.43798	-0.49882	-0.57824	-0.5265	-0.39556	-0.56478	-0.19261	-0.27858	-0.27636	-0.42608	-0.38865	-0.1986	-0.28029	-0.25719	0	0	0	0	0	0	0	-0.15809	0	0	0	0	-0.15788	-0.14982	0	0	0	0	0	0	0	0	-0.47286	-0.38804	-0.2367
Q9HZ08	0	0	-0.19418	0	0	-0.34357	-0.21079	-0.3584	-0.5036	-0.53972	-0.38596	-0.50317	-0.52229	-0.48756	-0.44152	-0.55965	-0.19988	-0.26406	-0.26829	-0.39831	-0.41077	-0.17612	-0.26314	-0.20623	0	0	0	0	0	0	0	0	0.17666	0	0	0	0	-0.14626	0	0	0	0	0	0	0	0	-0.42282	-0.31512	-0.33977
Q9HYY5	0	0	-0.29216	-0.16665	-0.17178	-0.34107	-0.33976	-0.47252	-0.54753	-0.51299	-0.46276	-0.51223	-0.48362	-0.50452	-0.48474	-0.33265	-0.25942	-0.3943	-0.3204	-0.42619	-0.27571	-0.23421	-0.34979	0	-0.24862	-0.22643	-0.27279	-0.34005	-0.29678	-0.16986	-0.31859	-0.38171	0	0	0	-0.25757	-0.25503	-0.23062	0	-0.21663	0	-0.25502	0	-0.16224	0	0	-0.53525	-0.53488	-0.2521
Q9HX25	0	-0.22645	-0.46029	-0.33781	-0.27424	-0.38633	-0.47535	-0.49872	-0.56105	-0.55571	-0.51113	-0.52586	-0.48087	-0.48012	-0.39397	-0.41213	-0.2821	-0.52944	-0.44981	-0.47228	-0.38603	-0.22595	-0.38508	-0.25241	0	-0.23353	-0.16642	-0.14277	-0.22508	0	-0.21118	-0.31013	0	0	0	-0.1636	-0.28631	-0.15714	0	-0.23867	0	-0.18836	0	0	0	0.14703	-0.55275	-0.59375	-0.16779
Q9HY16	-0.18539	-0.32119	-0.35801	-0.35166	-0.31534	-0.35978	-0.43488	-0.54623	-0.56238	-0.53088	-0.48219	-0.55731	-0.53061	-0.50973	-0.488	-0.55474	-0.29729	-0.39717	-0.44361	-0.41045	-0.42286	-0.15741	-0.29827	-0.22897	0	-0.16077	0	-0.15556	-0.21094	-0.18771	-0.25336	-0.26021	0	-0.15664	0	-0.1534	-0.25097	-0.29411	0	-0.40511	-0.20047	0	0	0	0	0.19372	-0.57652	-0.55799	-0.31514
Q9I347	0	0	0	-0.23623	-0.15715	-0.40661	-0.33223	-0.48911	-0.5946	-0.54043	-0.22765	-0.42745	-0.18479	-0.27466	-0.3048	-0.39771	-0.24088	-0.33013	-0.2177	-0.32839	-0.31931	-0.21588	-0.28749	-0.25003	0	-0.27785	-0.41412	-0.28151	-0.14579	-0.21419	-0.27474	-0.39643	-0.21282	0	0	-0.29218	-0.46848	-0.33084	0	-0.28247	-0.25694	-0.24699	0	0	0	0	-0.42743	-0.3836	-0.33821
Q9HZZ3	-0.20864	-0.1577	-0.29816	0	-0.22319	-0.53479	-0.34236	-0.40994	-0.62377	-0.63297	-0.484	-0.57652	-0.54199	-0.64399	-0.4002	-0.55766	-0.37026	-0.27378	-0.281	-0.45867	-0.50067	-0.38906	-0.45217	-0.48756	0	0	-0.28803	-0.21072	0.18397	0	0	0	0	0	0	-0.19612	-0.27187	-0.43747	0	0	0	-0.39685	-0.24363	-0.49583	-0.28728	-0.26437	-0.34907	0	-0.37228
Q9HUD4	0	-0.15391	0	-0.33365	-0.28448	-0.27534	-0.38149	-0.49858	-0.51235	-0.4932	-0.38585	-0.40299	-0.45661	-0.45103	-0.45576	-0.48156	-0.23648	-0.2903	-0.31017	-0.51429	-0.42978	-0.34895	-0.47143	-0.25126	-0.20972	-0.2696	-0.32286	-0.43249	0	-0.43373	-0.27028	-0.27894	-0.23447	-0.25975	-0.35869	-0.20473	-0.34758	-0.33448	-0.16729	0	0	-0.17466	-0.14172	-0.36299	-0.32317	-0.20497	-0.63126	-0.31468	-0.44197
Q9I1F8	0	0	-0.16159	-0.18189	-0.29366	-0.52613	-0.41497	-0.55494	-0.67788	-0.60372	-0.44061	-0.40473	-0.4217	-0.50499	-0.47883	-0.46815	-0.38247	-0.31013	-0.2843	-0.45216	-0.32905	-0.22426	-0.44978	-0.2992	-0.44893	-0.35231	-0.58318	-0.40357	-0.3991	-0.48955	-0.59266	-0.52602	-0.38522	-0.29449	-0.33787	-0.43294	-0.60579	-0.56378	-0.18895	-0.23155	-0.17314	-0.21803	-0.25732	-0.43983	-0.34851	-0.26354	-0.56054	-0.52003	-0.56431
G3XD80	-0.33746	-0.30113	-0.47983	-0.43754	-0.40884	-0.57771	-0.65256	-0.68928	-0.78164	-0.64815	-0.54666	-0.52653	-0.57513	-0.6276	-0.47414	-0.51511	-0.37519	-0.41994	-0.44441	-0.50171	-0.37382	-0.28093	-0.44455	-0.38436	-0.2993	-0.27802	-0.3966	-0.42922	-0.44876	-0.43622	-0.55991	-0.55994	-0.45502	-0.41745	-0.30052	-0.53807	-0.58542	-0.54433	-0.16766	-0.38304	-0.3151	-0.21049	-0.27865	-0.3289	-0.31599	-0.16126	-0.68524	-0.69637	-0.36872
Q9HWV5	0	-0.27609	-0.27424	-0.27633	-0.4078	-0.56717	-0.5005	-0.64589	-0.74786	-0.72207	-0.51441	-0.56208	-0.59832	-0.65552	-0.65257	-0.65921	-0.52466	-0.46725	-0.5383	-0.56098	-0.53327	-0.39609	-0.57097	-0.4427	-0.31115	-0.3028	-0.42515	-0.33873	-0.30376	-0.424	-0.46642	-0.41671	-0.27371	-0.21692	-0.24463	-0.32838	-0.49969	-0.53341	0	-0.31283	-0.21222	-0.26788	-0.16424	-0.44272	-0.34277	-0.27246	-0.59758	-0.45268	-0.57176
P55222	-0.24859	-0.31846	-0.44949	-0.44912	-0.45802	-0.6138	-0.57969	-0.69852	-0.7613	-0.73545	-0.6135	-0.66372	-0.69184	-0.67984	-0.66804	-0.65803	-0.42874	-0.53297	-0.54232	-0.59664	-0.59193	-0.42308	-0.60199	-0.48187	-0.33725	-0.38322	-0.41641	-0.45587	-0.34731	-0.42953	-0.46425	-0.46139	-0.30845	-0.31543	-0.25625	-0.38978	-0.52833	-0.48341	0	-0.32204	-0.2429	-0.27874	-0.22742	-0.35997	-0.3038	-0.18898	-0.73426	-0.59946	-0.36117
Q9I1Z6	0	-0.316	-0.25973	-0.46778	-0.44379	-0.68228	-0.49042	-0.65908	-0.83726	-0.8291	-0.53012	-0.67292	-0.58339	-0.61709	-0.56434	-0.7251	-0.48038	-0.51038	-0.44747	-0.70176	-0.69616	-0.47788	-0.63581	-0.59279	-0.33973	-0.4566	-0.54286	-0.35267	-0.19922	-0.3538	-0.42105	-0.44335	-0.27875	-0.31338	-0.28679	-0.27499	-0.5967	-0.52759	-0.15675	-0.29048	-0.18962	-0.39088	-0.20799	-0.40323	-0.29334	-0.21299	-0.67743	-0.4984	-0.56244
Q9HU45	-0.24344	-0.27743	-0.25655	-0.30583	-0.44296	-0.56183	-0.41354	-0.60307	-0.79761	-0.7387	-0.51882	-0.60383	-0.56216	-0.59139	-0.5866	-0.58261	-0.41481	-0.44028	-0.45705	-0.59178	-0.50253	-0.37985	-0.56095	-0.53751	-0.29883	-0.36794	-0.44896	-0.51228	-0.29789	-0.27537	-0.35827	-0.39273	-0.15027	-0.21824	-0.30592	-0.41955	-0.46966	-0.63851	-0.20192	-0.31823	-0.20764	-0.32327	-0.26694	-0.408	-0.40723	-0.287	-0.53567	-0.49365	-0.55877
Q9HXF7	0	-0.21338	-0.17632	-0.38429	-0.41036	-0.37211	-0.30928	-0.46308	-0.56068	-0.59318	-0.41939	-0.48356	-0.53834	-0.47845	-0.48581	-0.5606	-0.22191	-0.32169	-0.38192	-0.51993	-0.39327	-0.41465	-0.47295	-0.38095	-0.32541	-0.41183	-0.40609	-0.51042	-0.28337	-0.21125	-0.32037	-0.36179	-0.14668	-0.32634	-0.37254	-0.24044	-0.27046	-0.36645	-0.20933	0	0	-0.35643	-0.22497	-0.35161	-0.4045	-0.3525	-0.48927	-0.39031	-0.34741
Q9HVD1	0	0	0	-0.27329	-0.37205	-0.49619	-0.28707	-0.43732	-0.62914	-0.61787	-0.23224	-0.33369	-0.42347	-0.32561	-0.43871	-0.56229	-0.37457	-0.31462	-0.37063	-0.59752	-0.55713	-0.40604	-0.49311	-0.46847	-0.4108	-0.56211	-0.61345	-0.41266	-0.29912	-0.32233	-0.42037	-0.40844	-0.21495	-0.15217	-0.20621	-0.21351	-0.47988	-0.31495	0	-0.18807	0	-0.36832	0	-0.28748	-0.36468	-0.24826	-0.50067	-0.40176	-0.47738
G3XCZ0	-0.17885	-0.24812	-0.20294	-0.3703	-0.47877	-0.42739	-0.3514	-0.42992	-0.55828	-0.51235	-0.35315	-0.33127	-0.43653	-0.49395	-0.33902	-0.49862	-0.2178	-0.20069	-0.28814	-0.40885	-0.45196	-0.25058	-0.42243	-0.39569	-0.43456	-0.42944	-0.5501	-0.41907	-0.27742	-0.47304	-0.46703	-0.40249	-0.3124	-0.35821	-0.36347	-0.26888	-0.3909	-0.39708	0	0	0	-0.38185	-0.21533	-0.41931	-0.4383	-0.33224	-0.44123	-0.31676	-0.38292
O86428	-0.25396	0.16358	0	0	0.16483	-0.16341	0	0	0	0	0	0	-0.19618	0	0	0	0	0.20594	0	0	0	0	0	-0.19797	0	0.14681	0	-0.22355	0	0	0	0	0	0.22202	0	0	0	0	0.23008	0	-0.1631	0	0	0	-0.26078	-0.16726	0	0	0
Q9HVW8	0	0	0	0.22666	0	0	-0.164	0	-0.25563	-0.33136	0	0	-0.20457	-0.25482	0	-0.14076	-0.14563	0	0	-0.29413	-0.14122	0	-0.19091	-0.20746	0.16113	0.17579	-0.25745	0	0.31201	0	0.14804	0	0	0.28497	0	0	-0.19539	-0.20169	0.38948	0.23363	0	-0.22598	-0.31042	-0.26744	-0.32117	-0.19055	-0.14881	0	-0.31326
Q9HXI6	0	0	0	0.17902	0	-0.17925	-0.17518	0	-0.19955	-0.21576	0	0	-0.14609	-0.19456	0	0	0	0	0	0	0	0	0	-0.21118	0.16274	0.22867	0	0	0.31796	0	0.15407	0	0	0.28213	0	0	-0.19953	-0.19311	0.40887	0	0	0	-0.21453	-0.19063	-0.16339	0	0	0	0
Q9I658	0	0	0	0	-0.18566	0	0	0	-0.19524	-0.34399	-0.14382	-0.24307	-0.25263	-0.28479	-0.21869	-0.3057	-0.20128	-0.18033	-0.24224	-0.34138	-0.45146	-0.20087	-0.27458	-0.26577	0	-0.20216	-0.23466	0	0.16974	0	0	0	0.21189	0.19112	0	0.16132	0	0	0	0	0	-0.38371	0	-0.28004	-0.3136	-0.1602	0	0	-0.35765
P65116	-0.1594	0	-0.25767	0.3602	0	0	-0.16458	0	-0.16946	-0.23196	-0.31817	-0.14973	-0.36801	-0.44249	0	0	-0.22756	0	-0.18553	-0.237	-0.20423	-0.1678	-0.23838	0	0.18756	0.34921	0	0.19491	0.36044	0.23893	0.27642	0.22308	0.24125	0.38851	0.31248	0.14151	0	0	0	0	0	-0.17086	-0.20163	-0.27919	-0.21964	0	0	0	-0.19745
Q9I2U6	0.23293	0.38901	0.27906	0.31872	0	0	0	0	0	0	0.19689	0.25044	0	0	0	0	0	0	0	-0.15367	0	0	0	0	0	-0.1953	-0.34399	-0.27346	0	-0.18402	-0.14019	-0.14321	0	0.34336	0	0	0	0	0	0	0	0	0	0	-0.2536	0	0	0	-0.33718
Q9HVV9	-0.1504	0	0	0	-0.20995	-0.2213	-0.25083	-0.21065	-0.3346	-0.3856	-0.21556	0	-0.33028	-0.2917	0	-0.17218	0	0	0	-0.29339	-0.19928	0	-0.25542	-0.27898	-0.15	-0.20283	-0.46747	-0.2831	0	-0.33277	-0.24583	-0.27208	0	0	0	-0.18855	-0.39514	-0.32527	0	-0.14863	0	0	-0.2271	-0.26089	-0.39584	-0.23352	-0.2469	-0.26637	-0.35373
Q9HY55	-0.15256	0	0	0	-0.14516	0	-0.17737	0	-0.30304	-0.25735	-0.17675	0	-0.33824	-0.2654	-0.16254	-0.32423	0	0	0	-0.35445	-0.14133	0	0	0	0	-0.16481	-0.36784	-0.26704	-0.31787	-0.26407	-0.3478	-0.24024	-0.19436	-0.20167	0	-0.20824	-0.25871	-0.18406	-0.19731	0	0	0	0	-0.33574	-0.26644	-0.15736	-0.31346	-0.31379	-0.21087
Q9HV83	0	0	0	0	-0.15001	0	0	0	0	-0.21347	-0.20023	0	-0.3176	-0.15847	-0.16419	-0.30622	-0.19607	0	-0.21765	-0.25147	-0.18936	0	0	-0.1931	-0.20091	0	-0.24869	-0.20268	-0.19311	-0.1539	-0.21445	0	0	0	0	0	0	-0.15136	-0.1416	0	0.14412	0	0	-0.40482	-0.28025	-0.27711	-0.24789	-0.15918	-0.28541
Q9HUH3	0	-0.32122	-0.17174	-0.21933	-0.4123	-0.38224	-0.36614	-0.23606	-0.25235	-0.20757	-0.17906	0	0	-0.16705	-0.15607	-0.42132	-0.31183	-0.15342	-0.31559	-0.23219	-0.23894	0	-0.25283	-0.25037	0	-0.25534	-0.36477	0	-0.25554	-0.39373	-0.37006	-0.30255	-0.3185	-0.17114	0	-0.24204	-0.41416	-0.20082	0.14175	0	0	0	0	-0.17778	0	-0.17102	-0.26782	-0.16396	-0.26465
G3XD10	0	0	0	0	-0.17611	-0.22339	-0.34524	-0.31723	-0.38003	-0.26448	-0.26831	0	-0.25614	-0.31564	-0.3956	-0.16342	-0.29383	-0.33558	-0.27201	-0.43656	0	-0.16379	-0.40717	-0.14448	-0.14139	-0.15255	-0.39253	-0.4101	-0.34705	-0.29531	-0.22189	-0.24968	-0.24041	0	-0.24543	-0.41593	-0.41083	-0.35632	0	0	0	-0.24706	-0.22076	-0.26438	-0.41913	-0.30098	-0.39141	-0.27202	-0.26622
O68562	-0.15821	0	-0.14384	0	-0.15421	-0.33557	0	0	-0.16231	0	0	0	0	0	-0.19003	0	0	0	0	0.15195	0	0	0	0	0	0	0.19226	0	0	0.30142	0	0	0.15819	0	0	-0.18056	0.17052	0	0	-0.14718	0	0	0.30991	0	0	0	0.2652	0	0
Q9I704	0	-0.2051	0	0	-0.19772	-0.14588	0	0	-0.2207	0	0	-0.17432	0	-0.18044	-0.26667	-0.17769	-0.15737	-0.17412	-0.25008	0	0	-0.18892	-0.22712	-0.16035	0	0	0	0	0	0.14892	0	0	0.19364	0	0	0	0	-0.22096	0	0	0	0	0	0	0	-0.18613	0.23752	0.22161	0
Q9HTW7	0	0.14463	0.22122	0.22126	0	0	0.37926	0.15257	0	0	0.14267	0	0	0	0	0	0.19305	0	0	0	0	0	0	0	0	0	0	-0.19407	0.15838	0.31813	0.22134	0.16552	0.43418	0.23842	0	0	0.26385	0	0	0.22679	0	0	0	0	0	0	0.24561	0	0
Q9HXI3	0	0	-0.17469	0	-0.14031	-0.29494	0	0	-0.1873	-0.19989	0	-0.15448	-0.14198	0	0	-0.21752	0	0	0	0	0	-0.15711	0	-0.23243	-0.14275	0	-0.16397	-0.19615	0	0.19603	0	0	0	0	-0.14812	-0.14112	0	0	0.19658	0	0	-0.19937	0	0	0	-0.21536	0	0	0
Q51564	-0.22433	-0.31667	-0.18417	-0.26246	0	0.22782	-0.41116	-0.3696	-0.1519	0	-0.26176	-0.19911	-0.15875	-0.26583	-0.17042	0	0	-0.23903	-0.22054	0	0	-0.14661	-0.15159	0	0.26545	0	0.21226	-0.26084	-0.24343	-0.19751	0	0	-0.19807	-0.23029	-0.22338	-0.2263	0	-0.25887	-0.18803	0	-0.20001	0	-0.20232	0	-0.19864	0	-0.28543	-0.23539	0
G3XDA4	-0.1722	-0.14701	0	-0.30994	-0.31037	0	-0.377	-0.30863	-0.19007	0	0	0	-0.18544	0	-0.2275	0	0	0	-0.21266	-0.21937	0	-0.29854	-0.22373	0	0	-0.14901	0	-0.40448	-0.33472	-0.2921	0	-0.17271	-0.31439	-0.20596	-0.33121	-0.28269	-0.20597	-0.24627	-0.19793	0	0	0	0	0	-0.32332	-0.21092	-0.36731	-0.25348	0
Q9HXZ1	-0.16356	-0.25808	0	-0.23019	-0.17419	0	-0.33339	-0.41473	-0.29806	-0.24869	-0.23031	-0.28354	-0.16219	-0.31814	-0.2344	-0.21727	0	-0.16889	-0.2441	-0.21473	-0.1739	-0.2336	-0.24596	-0.16533	0	0	0	-0.35709	0	-0.29156	0	0	-0.22546	-0.16074	-0.31145	-0.21361	-0.216	-0.343	0	0	-0.23054	-0.32494	-0.20679	-0.23322	-0.3499	-0.14659	-0.30059	0	-0.2974
Q9I5Q6	-0.17279	0	0	0	0	0	-0.20997	0	0	0	0	0	0	-0.16705	0	0	0	0	0	0	0	0	0	0	0	0.24187	0	0	0	-0.19666	0	0	-0.22891	0	-0.26741	-0.21164	0	-0.16955	0	0	0	0	0	-0.29914	-0.23343	-0.33612	0	0.20428	-0.15798
P43898	0	0	-0.22028	0	0	0	-0.15357	0	0	-0.18281	-0.32484	-0.17034	-0.19564	-0.34512	0	0	-0.19914	0	0	0	-0.20703	0	-0.14629	0	0	0.22661	0.16128	0.34507	0.26013	0.26589	0.21519	0.19883	0	0.15512	0.25456	0.26702	0	0	0	0	0	0	0	-0.20625	0	0	0	0	0
Q9I6F2	-0.38874	0	-0.28756	0	-0.16834	-0.20463	-0.16897	-0.28893	-0.32551	-0.27005	-0.38433	-0.32877	-0.31535	-0.44387	-0.28876	0	-0.17284	-0.23367	-0.16134	-0.18645	-0.24303	-0.20155	-0.37434	-0.21875	-0.21293	0	0	0	0	0	0	0	0	0	0	-0.25719	-0.17817	-0.46934	-0.27563	0	-0.21003	-0.2153	-0.20339	-0.36711	-0.3311	-0.24056	0	0	0
Q9HVE7	0.19733	0	0	0	0	0	0.15061	0	0	-0.14725	0	0	-0.17567	0	0	-0.33156	0	0.24772	0.15912	0	0	0	0	0	0	0	0	0	0.26333	0	0	0	0	0	0	0.22796	0	0	0.18633	0.39978	0	0	0	0	0	0	0	0	-0.1939
P38108	0.15267	0	0	0.20164	0	0	0	0	-0.24811	-0.2912	0	0	0	0	0	-0.26988	0	0	0	0	0	0	0	0	0	0	-0.16672	0	0	0	-0.20853	-0.14631	0.18438	0.14321	0.22497	0	0	0	0	0	0	0	0	0	0	0.22699	0	-0.24074	-0.53156
Q9HUX0	-0.16469	0	0	-0.14164	0	-0.14842	0	0	-0.2644	-0.30928	-0.28084	-0.39324	-0.40973	-0.28782	-0.31464	-0.40811	0	-0.16943	-0.18282	-0.34624	-0.23016	-0.21575	-0.1491	-0.20294	0	0	0	0	0	0	0	0	0.14579	0	0	0	0	0	-0.27878	0	0	0	-0.18804	-0.19948	0	0	-0.2373	-0.24279	0
Q9I1K8	-0.14332	-0.20435	-0.22543	-0.21769	0	-0.26676	0	-0.20093	-0.26395	-0.14628	0	-0.211	-0.24638	0	-0.22989	-0.31732	0.16298	0	0	0	0	0	0	0	0	0	0	-0.18158	0	0.15579	0	0	0	0	0	-0.16181	0	0	0.1617	0	0	0	0.17703	0	0	0	0	-0.14776	0.15397
Q9I6G1	0	0	0	0	0	0.16962	0	-0.17981	0	0	0	0	0	0	-0.2771	0	0	-0.16487	0	0	0	0.18451	0	0.25265	0	-0.17154	0	-0.15319	-0.35167	-0.17419	-0.14108	0	0	0	0.21987	0	0	0	0	-0.29224	-0.14796	0.27666	0.21257	0.31789	0.24425	0.39307	-0.22711	-0.43385	0
Q9HUG1	0.34009	0	0.16256	0	0	0	0	-0.1407	-0.14376	0	0	0	0	0.20794	-0.17992	-0.18912	-0.15257	-0.17747	-0.23474	0	0	0	0	0	0	-0.42924	-0.22464	0	-0.3357	-0.30672	-0.33683	-0.25116	0	0	0.16863	0	-0.19037	0.18245	0	-0.2552	0	0	0.29143	0.2854	0.29977	0.39796	-0.34514	-0.40675	-0.26169
Q9I6G0	0	0	-0.20546	-0.16514	0	-0.30041	-0.26894	-0.41486	-0.46666	-0.35986	-0.3224	-0.27447	-0.18872	-0.29418	-0.14813	-0.30368	0	0	0	0	0	0	0	0	-0.24431	-0.2581	-0.37908	-0.25197	-0.15959	-0.29263	-0.45538	-0.46123	-0.17566	-0.20114	0	-0.16533	-0.29738	-0.24691	0	0	0	0	0	0	0	0.23555	-0.45307	-0.52671	-0.32494
Q9HT52	0.25099	0.28836	0	0	0	-0.22222	0	0	-0.21205	-0.25368	0	0	0	0	-0.40833	-0.17263	-0.30035	-0.28982	-0.25321	-0.26045	-0.14106	-0.16049	-0.19942	0	-0.49489	-0.52653	-0.38334	-0.2304	-0.44218	-0.26512	-0.48061	-0.40081	0	0	0	0	-0.17129	0	-0.23484	0	0	-0.17658	0	0	0	0	-0.27727	-0.36023	-0.27933
Q9HX44	0.17429	0	0	0	0	-0.20717	0	0	0	-0.21145	0	0	0	0	0	-0.20709	0	0	0	0	0	0	0	0	-0.33412	-0.1861	-0.30573	-0.18877	-0.27961	-0.41213	-0.47714	-0.34935	-0.25505	0	-0.14941	0	-0.26169	0	0	0	0	0	0	-0.24431	0	-0.24988	-0.22356	-0.16655	-0.26554
Q9I6J2	0	0	0	0	-0.16795	-0.18662	-0.2808	-0.31143	-0.3367	-0.28647	-0.19529	-0.18474	-0.29147	-0.30358	-0.34621	-0.29315	0	0	0	0	0	0	0	0	-0.36247	-0.23927	-0.43225	-0.35039	-0.35908	-0.56896	-0.61258	-0.4751	-0.40469	-0.19036	-0.25511	-0.23312	-0.29875	-0.23844	0	0	0	-0.17692	0	-0.17942	-0.21403	0	-0.39557	-0.37118	-0.27631
Q9I1M2	0	0	0	-0.17977	-0.21451	-0.26997	-0.2255	-0.30354	-0.34659	-0.28121	-0.22606	0	-0.21161	-0.22683	-0.24513	-0.27282	0	0	0	0	0	0	0	0	-0.51442	-0.35561	-0.44225	-0.41954	-0.42001	-0.59022	-0.65336	-0.47545	-0.40443	-0.39389	-0.40415	-0.35107	-0.37482	-0.31405	-0.17353	0	0	0	-0.25207	-0.32692	-0.2319	-0.24348	-0.38889	-0.39957	-0.35404
Q9I403	-0.15442	-0.20727	-0.20065	0	0	0	0	0	0	0.2075	0	0	0	0	0.21761	0	0.54626	0.3516	0.39992	0.2479	0.19666	0.26946	0.18934	0	0.15515	0	0	-0.18486	0	0.18714	0	0	0	0	0	0	0	0	0	0.34281	0	0	0	0.15311	0.14227	0.22831	0	0	0.34358
Q9HXU4	-0.16911	0.19574	0	0.14901	0.27753	0	0.21979	0.25704	0	0	0	0	-0.20032	0	0	0	0.14384	0.24568	0.18872	0	0	0	0	0	0	0.30886	0.22483	0.20879	0.29728	0.40522	0.21907	0.33851	0.24049	0	0.18768	0.19746	0.26967	0.15303	0	0	0	0	0	-0.19402	0	0	0.17192	0.1454	0.21069
Q9I7A9	-0.17539	-0.2709	-0.41852	-0.34196	-0.17302	0	-0.35962	-0.31639	0	0	-0.32083	-0.276	-0.21009	-0.29972	0	0	0	0	0	0	0	0	0	0	0	0	0	0	-0.26061	0	-0.20257	-0.28327	-0.25495	-0.32285	0	-0.15106	0	0	0	-0.16867	0	0	0	0	0	0	-0.23756	-0.33318	0.238
Q9I6X7	0	0	0	0	0	0	0	0	0	0.17441	0.18134	0	0	0	-0.27467	0	0	0	0	0.19389	0	0	0	0	0	0	0.19739	-0.16155	0	0	0	0	0	0	-0.2035	0	0.17416	0	0	0	0	0	0.44335	0.14055	0	0	0	0	0.21382
Q9HX46	0.20471	0	0	0	0	0	0	0	0	0	0	0	0	0	0	0	0	0	0.14739	0	0	0	0	0.15471	-0.51233	-0.39882	-0.46659	-0.18203	-0.38768	-0.39191	-0.55625	-0.42754	-0.32423	-0.3835	-0.19485	-0.16989	-0.31265	0	-0.23912	0	0	0	0	0	0	0	-0.26641	-0.4111	-0.15894
Q9I5U5	0	0	0	0	-0.25269	0	0	0	-0.17498	-0.1638	0	0	0	0	0	-0.23587	-0.15178	0	-0.18994	0	0	0	0	0	-0.40288	-0.37582	-0.46678	-0.24519	-0.45337	-0.38381	-0.47712	-0.35331	-0.31576	-0.30042	-0.25347	-0.36664	-0.37524	-0.25295	0	0	0	0	-0.21525	-0.24246	-0.15379	-0.212	-0.23385	-0.36215	-0.26573
Q9HTV9	0.42314	0.30698	0.41547	0.29817	0	0	0.16899	0	0	-0.15398	0	0	0.15977	0	0	0	0	0.14749	0.1636	-0.14353	0	0	0	0	-0.22856	-0.19379	-0.43946	0	0	-0.15143	0	0	0	0.34318	0	0	0	0	0	0	0.28542	0	0.151	-0.15225	0	-0.15212	0	0	-0.43073
Q9HZ43	0.51609	0.23664	0.49757	0.17007	0	0	0.2815	0.18459	0	0	0	0	0	0.1632	-0.1764	-0.22148	-0.25474	0	0	-0.25243	-0.2377	0	0	0	-0.21316	-0.3498	-0.35274	0	0	-0.17851	-0.15696	0	0	0.19219	0	0.28831	0	0	0	0	0.37263	0	0.25533	0	0	0	0	0	-0.47444
Q9I046	0.15197	0.23572	0.24727	0	0.16782	-0.16562	0	0	0	0	0	0.15453	0	0	0.20843	0	0	0	0.29554	0	0	0.17231	0	0	-0.18679	-0.19143	-0.35165	0	0	-0.24897	-0.18865	-0.14683	0	0	0	0	-0.34363	0	-0.14145	0	0	0	0	0	0	0.14918	0	0	-0.34062
Q9I523	0.26669	0.15537	0.39795	0.15334	0.3031	0.31706	0.20128	0	0.17598	0	0	0	0	0	0	0	0.19056	0	0.14459	0	0	0	0	0	0	0	0	0	0	0	0	0.2163	0	0	0	0.26308	0	0	0	0	0	0.19616	0	0	0	0	0	0.1603	0
Q9HW06	0.14964	0	0	0	0	0	0	0	0	0	0	0.21433	0	0	0	-0.21162	0	0.185	0	0	0	0.17653	0	0	-0.24985	-0.21745	-0.24207	0	-0.22144	-0.3824	-0.4469	-0.25331	-0.2712	0	0	0	-0.22779	0	0	0	0	0.1474	0	0	0	0	-0.25399	-0.21608	-0.23668
Q9HVX0	0	0	0	0	0	0	-0.22361	-0.21374	0	0	0	0	-0.16398	-0.22451	0	0	0	0.22268	0	0	0	0	0	0	0	0	-0.23244	-0.2175	0	-0.32333	-0.22235	-0.21801	-0.25319	0	0	0	0	0	0.17322	0	0	-0.19995	0.19482	0	-0.22744	0	0	0	0
Q9I295	0.14706	0.29068	0	0.34565	0	0	0	0	0	0	-0.14467	0.15646	0	0	0	0	-0.2106	0	0	0	0	0	0	0	-0.38578	0	-0.33981	0.16681	0	-0.1664	-0.24368	0	0	0	0	0	0	0	-0.18797	0	0.25923	-0.17557	-0.28701	-0.40822	-0.24481	0	0	0	-0.44492
Q9I587	0.20189	0.30284	0.32686	0.4077	0.23808	0	0.33329	0.26649	0	0	0	0.27034	0	0	0	0	0	0.25372	0.22117	0	0	0.16969	0	0	-0.26652	0	-0.25885	0	0	0	-0.16379	0	0.17539	0	0	0.18277	0	0	-0.22761	0.15634	0	0.24638	-0.17103	-0.25555	0	0	0	0	-0.24192
Q9HY05	0	0.37391	0.15122	0.3599	0.14897	0.19737	0	0	0.21794	0	0	0.31173	0	0	0	0.23904	0	0.20299	0	0	0	0	0	0	-0.41348	0	-0.24004	-0.1837	-0.16911	-0.34314	-0.2245	0	-0.15386	0	0	0	0	0	-0.24006	0	0	0	-0.27043	-0.32561	-0.40199	-0.31445	0	0	0
Q9HUA6	0	-0.14844	0	-0.14116	0	-0.22204	0	0	0	0	0	0	0.17186	0	0.14409	0	-0.15729	-0.18262	0	0	-0.2657	0	0	-0.21855	0.28175	0	0	0.41244	0.44808	0.32317	0.36285	0.26173	0	0	0	0.21491	0	0	0.21537	0	0	0	0	0	0.27511	0.20765	0.14617	0.28923	0
Q9I3G7	0	0	0	-0.16503	0	0	-0.18348	-0.15921	0	0	-0.14128	-0.18643	0	-0.14136	0	0	0	-0.30525	0	-0.21462	-0.23086	-0.15646	-0.26104	0	0.18869	0.16625	0.18746	0.286	0.23249	0.25983	0.36092	0.20573	0	0	0	0	0	0	0	0	-0.16437	0	0	0	0	0	0	0	0
Q9LCT6	0	0	0	0	0	0.17146	0	0	0.14047	0.18883	0.16286	0	0.27218	0	0.27799	0.34732	0	0	0	0	0	0	0	0	0.26618	0.38762	0.29212	0.30419	0.38164	0.34417	0.52717	0.35345	0	0	0	0.14401	0.18456	0	0.31518	0.18469	0.16096	0	0	0	0	0	0.25905	0.40531	0.22898
Q9I762	-0.14343	-0.21334	0	0	0	-0.17682	-0.1496	0	0	0	0	0	0	0	0	0	-0.20647	-0.19765	0	0	0	-0.20809	-0.17892	-0.2297	0.27376	0.29252	0.15292	0	0.31687	0	0.34987	0.23853	0	0.14097	0	0	0	0	0.42309	0	0	0	0	0	0	-0.14996	0	0.36349	0.17315
Q9I753	0	-0.24333	0	0	0	-0.17426	0	0	0	0	0	0	0	-0.14174	0	0	0	0	0	0	0	-0.14806	0	-0.15985	0.40557	0.47906	0.33264	0.31425	0.5316	0.39885	0.52204	0.35439	0.18318	0.21861	0	0	0.15059	0	0.48721	0	0	0	0.14177	0	0	0	0.29271	0.48593	0.15902
Q9HYP4	0	0.16922	0.23382	0	0.16031	0	0.31613	0.18721	0	0	0	0	0	0.16604	0	0.15385	0	-0.22097	0	-0.21881	-0.15608	-0.14195	0	0	0.3506	0	0.2546	0.14185	0.30637	0.47394	0.56	0.42515	0.49592	0.3394	0.26838	0.28176	0.2323	0	0	0	0	0	0	0.23436	0.14506	0.21691	0.22312	0.27137	0
Q9I6D0	0	0.23463	0.23625	0.40433	0.32287	0.35063	0.23715	0.20606	0	0	0.14356	0	0	0	0.28627	0.35394	0.18092	0	0.2526	0	0	0	0	0	0.47638	0.35623	0.21925	0.21655	0.35182	0.37785	0.50686	0.39688	0.44411	0.46356	0.43387	0.17825	0.16562	0	0	-0.15217	0	0	0	0	0	0.29013	0.33863	0.23055	0
Q9HZG1	-0.19207	0	-0.24632	0	0	0	0	0	0	0	-0.21192	0	-0.15471	0	0	0	-0.15716	0	0	-0.16277	0	0	-0.18998	0	0	0	0	0	0	0	0	0	0	0	0	0	0	0	-0.16843	0	0	0	-0.28667	-0.15638	0	0	-0.14929	0	0
Q9HXD4	0	0.33575	0	0.37165	0.25679	0	0	0	0	0	0	0	0	0	0	0	0	0	0	-0.15612	0	0	0	0	0	0	0	0	0.34993	0	0.20961	0.16817	0	0.26255	0	0	0	0	0	0	0	-0.16251	-0.35835	-0.21757	-0.29835	0	0	0.22114	0
Q9HX76	0	0.20964	0.16889	0.31162	0.17357	0.30458	0.34235	0.43468	0.33087	0	0	0	0	0.24066	0.21424	0.25312	0	0	0	0	0	0	0	0	0	0	0	0.26459	0.27565	0.2857	0.36114	0.44689	0.31148	0.25577	0.29551	0.34338	0.17163	0.15439	-0.25467	0.15102	0	0	-0.23003	0	0	0	0.18685	0.19381	0
Q9HV49	0	0.36858	0.33585	0.40681	0.41537	0.3774	0.58218	0.54771	0.47697	0.39479	0.34538	0.22509	0.32321	0.33645	0.37641	0.38734	0.22096	0.30586	0.38778	0.25519	0	0	0.2517	0	0.2312	0.34149	0.36883	0.45927	0.50923	0.6057	0.58509	0.58747	0.45953	0.40018	0.3741	0.47271	0.4693	0.31417	0	0.19645	0	0	0.15617	0	0.20485	0	0.63433	0.63272	0.31235
Q9HYT1	0	0.27301	0.27046	0.36288	0.35623	0.41761	0.3422	0.31861	0.43111	0.31477	0.2947	0.25387	0.3174	0.30085	0.39223	0.25527	0.21075	0.403	0.28191	0.29287	0	0	0.34168	0.17295	0.28361	0.21518	0.33139	0.35799	0.42557	0.19549	0.28187	0.28358	0.25015	0.39833	0.36692	0.44378	0.33154	0.34518	0	0	-0.1643	0	0.17778	0.16268	0.21181	0.30538	0.35846	0.45485	0
Q9HVX4	0	0	0	0	0.17899	0.38279	0.18231	0.14515	0.31155	0.25303	0	0	0.16917	0.15711	0.19063	0.26303	0.28322	0	0.15408	0.23385	0	0	0	0	0.34035	0.21583	0.44382	0.22717	0.341	0.32592	0.49224	0.33716	0.31554	0.28099	0.34188	0.31297	0.31679	0.24101	0	0	-0.18472	0	0.19396	0.26064	0.26615	0.23036	0.32816	0.39699	0.42816
P72151	0.26062	0.30034	0.30345	0.5075	0.54271	0.30607	0.35318	0.43452	0.43179	0.34052	0.29315	0.29999	0.36187	0.17946	0.46949	0.38842	0	0.23827	0.40658	0.25746	0.21135	0.24858	0.2811	0.27979	0.48957	0.62124	0.40092	0.63874	0.78975	0.52074	0.66724	0.58895	0.41577	0.52757	0.38945	0.56878	0.43657	0.35184	0.36086	0.37634	0.24797	0	0	0	0.23974	0.20221	0.50752	0.71066	0
Q9I157	0	0	0	0	0.23051	0	0.14028	0.18319	0.20506	0.26851	0.15781	0	0.2243	0	0.2722	0.15315	0	0	0.17402	0.254	0	0	0.17062	0	0.47185	0.58118	0.53171	0.62889	0.64793	0.60626	0.59645	0.46235	0.31009	0.3059	0.32258	0.37635	0.4204	0.27434	0.41954	0	0.19588	0	0.36931	0.21559	0.42306	0.28404	0.45297	0.59959	0.29447
Q9HW33	0	0	0	0.16951	0.20552	0	0.26229	0.22193	0.22094	0.1551	0	0	0.20524	0	0.41799	0.24399	0	0	0.22924	0.1407	0	0	0	0	0.25166	0.35286	0.40406	0.5298	0.49509	0.60722	0.48362	0.3531	0.33725	0.14215	0.26423	0.32825	0.32845	0	-0.15392	0	0	0	0	0	0.16663	0	0.50259	0.48019	0
Q51472	-0.17497	0	0	0.21573	0.2719	0.16826	0.36657	0.38843	0.40381	0.38142	0.26775	0.20635	0.2477	0.14218	0.46893	0.37481	0.29478	0.37677	0.38571	0.38661	0.24083	0	0.24712	0	0.34374	0.58458	0.57887	0.39946	0.59534	0.61225	0.62313	0.51579	0.35266	0.2309	0	0.29253	0.50745	0.16701	0	0.17418	0	0	0	0	0	0	0.69301	0.70999	0.36434
Q9I0Q5	0	0	0	0.25698	0.18475	0.32065	0.23908	0.30164	0.39216	0.32406	0	0.15344	0.18804	0	0.31297	0.32021	0.18052	0.30229	0.21189	0.34153	0.33272	0	0.22225	0.21001	0.27624	0.5499	0.53807	0.34715	0.35321	0.54955	0.46788	0.35188	0.28378	0.23103	0	0.26533	0.53772	0	0	0.24913	0.18461	0	0	0	0	-0.15737	0.58544	0.58857	0.2319
Q9I1S0	0	0	0.20641	0	0	0	0.26362	0.25671	0.32996	0.37923	0.33816	0.36475	0.509	0.4669	0.38516	0.28295	0.20508	0.29771	0.34659	0.4279	0.34309	0.32173	0.27451	0.20357	-0.23092	0	0	0	0	0	0	0	-0.20088	-0.28049	-0.28681	-0.14447	0	0	0	0	0	0.20696	0	0	0	0	0.29955	0.1675	0.17343
Q9I348	0	0	0.206	0	0	0.23263	0.2221	0.21611	0.3571	0.56269	0.52338	0.45694	0.60647	0.56918	0.34561	0.59057	0.38361	0.28614	0.42655	0.52102	0.57433	0.28494	0.371	0.36915	0	0	0	0	-0.1669	0	0	0	0	0	-0.20466	-0.14211	0	0.14667	0	0	0	0.19102	0.31814	0.5135	0.14887	0	0.39664	0.14181	0.45056
Q59641	0	0	0.21627	0.16282	0	0.23542	0.24133	0.27125	0.41511	0.57931	0.4202	0.52055	0.55348	0.50499	0.32255	0.6066	0.23402	0.24005	0.26941	0.54392	0.57544	0.39119	0.31711	0.37274	0	0	0.22171	0	-0.21689	0	0	0	0	0	0	-0.16537	0	0	0	0	0	0.38522	0.15033	0.25004	0.14173	0	0.45648	0.18289	0.32582
Q9I6V6	0	0	0.2641	0	0	0	0	0.2385	0.24781	0.26535	0.30515	0.33875	0.3928	0.3758	0.3335	0.29466	0	0.24589	0.18672	0.18324	0.26722	0.17678	0.26978	0	-0.2874	-0.25827	-0.20691	0	-0.35034	-0.32496	-0.3173	-0.24473	-0.38568	-0.17418	-0.24388	-0.1495	0	0	0	0	0	0	0	0	0	-0.16328	0	0	0
Q9I0F9	0	0	0	0	0	0	0.17418	0	0	0.15689	0.2365	0	0.3877	0.21329	0	0.19155	0	0.14094	0	0.37773	0.28365	0	0.24276	0	-0.2405	-0.17182	0	0	-0.25409	0	-0.19863	-0.21325	-0.14088	-0.14973	-0.21463	0	0	0	0	0	0	-0.23979	0	0.22231	0	0	0.34709	0	0
P26275	0.19302	0	0.22579	0	0	-0.15606	0.18699	0	0.16078	0.25026	0.31332	0.2187	0.3816	0.18686	0	0	0	0.18389	0	0.29327	0.16435	0.16743	0.14435	0	-0.19123	0	0	0	0	0	0	0	-0.1501	-0.15723	-0.32234	0	0.14869	0	0.26516	0	0.23498	-0.15809	0.30621	0	0	-0.21321	0.30231	0.39787	0
Q9HVP4	0	-0.28926	0	0	-0.1676	-0.19289	0	0	0	0	0	0	0	0	-0.1677	-0.1852	-0.28731	-0.15111	-0.30328	0	0	0	0	-0.14366	-0.18599	0	0	0	-0.14216	-0.18213	-0.17879	0	-0.23236	-0.29446	-0.3173	-0.26497	0	-0.14919	0.15359	0	-0.14566	0	-0.21221	-0.23728	-0.14924	-0.22143	0	0	0
G3XD36	0	-0.16565	0	0	0	0	0.18987	0	0.39877	0.46966	0.30325	0.26235	0.46291	0.26969	0.21963	0.24021	0.17967	0.21549	0	0.59045	0.40756	0.24303	0.30564	0.29151	0	0.25437	0.42852	0.20333	0	0.1838	0	0	0	-0.21484	-0.25107	0	0.3242	0	0	0.14643	0	0	0.17773	0.22328	0.17243	0	0.46127	0.40302	0.31619
Q9HVF9	-0.17448	0	0	0	0	0.18677	0	0.16456	0.39502	0.54461	0.23056	0.23478	0.26909	0.2352	0	0.43595	0	0	0	0.3616	0.41976	0	0.15497	0.26915	0.28476	0.365	0.55201	0	0	0.22063	0.3625	0.26182	0	0	0	0	0.37933	0.21044	0.17286	0	0	0.15223	0.1763	0.30175	0	0	0.34465	0.36167	0.47709
Q9I515	0	-0.215	0	-0.18903	-0.18233	0	0	0.18825	0.22411	0.25816	0.28231	0.17925	0.23686	0.20354	0	0	0	0	0	0.22204	0	0	0.1979	0	0	0	0.15806	0	0	0.1496	0	0	0	0	0	0	0.21347	0	0	0	0	0	0.2789	0.22645	0	0	0.33945	0.25595	0.20384
Q9HWL8	0	-0.24196	0	0	0	0	0	0.22416	0.32856	0.27333	0	0	0	0	0	0	-0.18774	0	-0.14419	0.19977	0	-0.17775	0	0	0	0.30864	0.45279	0.32335	0	0.23301	0.212	0.28837	0	0	0	0	0.30075	0	0	0	0	0	0.27138	0	0	-0.29952	0.40896	0.50543	0.34598
Q9I3B3	-0.1594	-0.37329	0	0	0	0	0	0	0.26853	0.15422	0	0	0	0	0	0	0	0	0	0.32349	0	0	0	0	0.17205	0.26032	0.33161	0	0.31784	0.24264	0.32711	0.26853	0	0	-0.14707	0	0.25504	0	0.28917	0.14756	0	0	0	0	0	-0.21132	0.33067	0.46017	0.27159
Q9HV15	0	-0.16428	0	0	0	-0.1704	0	0.14084	0.32016	0.42911	0.25905	0.2157	0.23751	0.14242	0	0	0	0	0	0.39846	0.27992	0	0	0	0	0.33855	0.40748	0.23135	0.20237	0.21576	0.22873	0.19013	0	0	-0.22295	0	0.32632	0.14599	0.39359	0.17883	0.16919	0	0.37944	0.18248	0	0	0.40113	0.5011	0.34182
Q9I451	-0.25482	0	0	0	0	0.16346	0	0	0.18906	0.34699	0	0	0	0.22251	0	0.17198	0.37048	0.14015	0	0.34381	0.2125	0	0	0	0	0	0	-0.36527	-0.21769	0	0	0	0	0	-0.16818	-0.27727	0	0	0	0	-0.14035	0	0	0.2254	0	0	0.15601	0	0.50326
Q9HTV3	-0.14162	0	0.14377	0	0	0.4206	0	0	0.2228	0.30511	0.18797	0.1594	0.29365	0.18928	0.15433	0.27292	0.36087	0.14365	0	0.30049	0.29468	0	0	0.21833	0.20275	0	0.23159	-0.18866	0	0	0.15343	0	0	-0.22174	-0.26742	0	0	0	-0.16189	0	-0.31356	0	0	0	0	0	0.18769	0.18759	0.23032
Q9I521	-0.20424	0	0	0.19642	0.24908	0.31125	0.16159	0	0.14141	0.24706	0.16518	0	0	0	0	0.21916	0.14941	0	0	0.1599	0	0	0	0	0.34227	0.3358	0.32595	0	0.26441	0.21209	0.43524	0.41888	0.21426	0	0	0	0.19261	0	0	0	-0.30737	0.14605	0	0	0	0	0.23498	0.29723	0.17583
Q9I3L9	0	0.31083	0.28688	0.34455	0.20179	0.14891	0.2747	0.35359	0.19076	0.27436	0.41397	0.47041	0.27886	0.36969	0.2668	0.47434	0	0.23218	0.33126	0.16044	0.32741	0.17888	0.18722	0	0	0	0	0	0	0	0	0	0	0.20517	0	0	0	0	0	0	0	0.18288	0	0	-0.20748	-0.15718	0.33693	0.1474	0
Q9HZC1	0	0.37596	0.27096	0.23959	0	0.17772	0.26485	0.21703	0	0	0.22805	0.2448	0.15332	0.23761	0	0	0	0	0	0	0	0	0	0	-0.27966	-0.30211	-0.38803	-0.34029	0	-0.20933	0	0	0	0	-0.19222	0	0	0	-0.15875	0	0	-0.16735	-0.24889	-0.14721	-0.42879	-0.30111	0	0	0
P43334	0	0	0.2903	0.32193	0	0.38639	0.27846	0.22104	0.22898	0.19916	0.22003	0.2437	0.22734	0.20797	0	0.25227	0	0	0	0	0.27009	0	0	0.1448	0	0	0.20113	0	0	0	0	0.19638	0	0	0	0	0.2224	0	-0.1617	0	0	0.1649	-0.14888	0	-0.21651	-0.23429	0.29546	0.17308	0
Q9HUN4	-0.15651	0.16959	0.14679	0.23844	0	0.17157	0.26619	0.1989	0	0	0	0	0	0	0.15486	0.16505	0	0.16666	0.15848	0	0	0	0	0	0	0	0	0	0	0.18919	0	0.14995	0.174	0	0	0	0	0	-0.52081	0	0	0	-0.26195	-0.21979	0	0	0.23967	0	0
Q9I6A7	-0.31329	0	0	0	0	0.23171	-0.18607	0	0	0	-0.27123	0	0	-0.20281	0.1663	0.21449	0	0	0	0	0	0	0	0	0	0	0	0	-0.16864	-0.25198	0	0	-0.26226	-0.29865	-0.22861	-0.18409	0	-0.2213	-0.55933	-0.31909	-0.16609	0	-0.34751	-0.41372	-0.30974	-0.19278	-0.16338	0	-0.19908
P43903	-0.29446	0	-0.23739	0	-0.14642	-0.23714	0	0	0.15174	0	0	0	0	-0.16681	0	0	-0.14268	0.14141	0	0	0	0	0	0	-0.42863	0	0	0	0	-0.18344	-0.25967	-0.20473	-0.41819	-0.22418	-0.31154	-0.21704	0	0	0	0	0	-0.2031	-0.23714	-0.35387	-0.37837	-0.50884	0	0.19021	0
O50175	0	0	0	0	0	-0.20978	0	0.21282	0	0	0	0	0	0	0.30105	0	-0.24266	0	0	-0.19104	-0.18397	0	0	-0.27874	-0.15498	0	0	0.26749	0.25252	0	0	0	0	0	0	0	-0.19411	0	0	0	0.20292	0	-0.26764	-0.32129	0	-0.20998	0	0.17557	0
P05384	0	0.34621	0.32831	0.44212	0.21307	0.28848	0.25594	0.34937	0.28761	0	0	0.25721	0	0.18992	0.22401	0.29266	0	0.16789	0.24876	0	0	0	0	0	-0.26111	0	-0.24816	0	0	0	0	0.19121	0	0.22712	0	0.17957	0	0	-0.19345	0	0	0	-0.33006	-0.31589	-0.31021	-0.26339	0	0.20657	0
Q9HW79	0.35309	0.28275	0.33124	0.16914	0	0.22427	0.21266	0.21075	0.18636	0	0.19934	0.24047	0.35014	0.36653	0.16083	0.29635	0	0	0.18236	0	0	0	0	0	-0.29043	-0.31802	-0.29578	0	0	-0.22471	0	0	0	0	0	0.14362	-0.15239	0	0	0	0	0	0	0	0	0	0	0	0
Q9I405	0	0.17271	0	0	0	0.3059	0	0	0.19138	0	0	0	0	0	0	0.27884	0	0	0	0	0	-0.16953	0	0	-0.27604	0	0	0	-0.1966	0	0	0	0	0	0	0	0	0	-0.30769	0	0	0	-0.23901	0	0	0	0	0	0.21795
Q9HXK0	-0.14688	0	-0.16581	0	0	0	0	0	0.17517	0	0	0	0	0.14136	0	0.17958	0	0	0	0	0	0	0	0	-0.23761	0	0	0	0	0	0	0	0	-0.14749	0	-0.15757	0	0	-0.17539	0	-0.20326	0.18031	-0.346	0	-0.1696	0	0	0	0.18554
Q9I6W7	0	0	0.26524	0	0	0.23233	0.33376	0.29359	0.43646	0.40206	0.3982	0.23359	0.38874	0.52587	0	0.16745	0	0	0	0.18449	0	0	0.19399	0	0.27976	0	0.20895	0.2285	0	0	0.24098	0.25087	0.16689	0	0.16959	0.23465	0.16957	0.36163	0	0	0	0.1519	0.27771	0.42909	0.30205	0.33186	0.25943	0.23674	0.3001
Q9I4S1	0	0	0	0	0	0	0.217	0.25294	0.35267	0.4069	0.29453	0.1654	0.33937	0.34554	0	0.20102	0	0	0	0.14905	0	0	0	0	0.30866	0	0.32373	0.1985	0.19947	0.34879	0.49445	0.40324	0.16493	0	0	0	0.24336	0.19513	0.20806	0.1821	0.16541	0	0.23626	0.26603	0.16313	0	0.39078	0.4924	0.43191
P00106	0	0	0	0	0	0.22979	0.17491	0.30638	0.37584	0.344	0.30174	0.18466	0.28901	0.37701	0.19143	0.28089	0	0	0.14155	0	0	0	0	0	0.18254	0	0.22807	0.27346	0.25018	0.25005	0.41367	0.33826	0	0	0	0.22855	0.1917	0.33148	0.1808	0.19215	0.16855	0	0.20363	0.27218	0.18149	0	0.24451	0.34304	0.46453
P26276	0	0	0	0	0	-0.20084	0.29403	0.22151	0.18425	0.25084	0.35311	0	0.28842	0.25447	0	0	0	0	0	0	0	0	0	0	0.14511	0	0.28267	0.1554	0.14832	0.41465	0.30194	0.22738	0	0	-0.1656	0	0.23448	0	0.15222	0	0	0	0.22034	0	0	-0.14382	0.47634	0.45565	0.271
Q9HUW7	0	0	0.23126	-0.19595	0	-0.19241	0.26509	0.15792	0	0.18791	0.42133	0.14096	0.4634	0.31408	0.21791	0	0	0	0	0	0	0	0	0	0	0	0	0.21799	0	0.26601	0	0	0	0	0	0	0	0	0	0	0	0	0.32786	0.26381	0.24027	0	0.385	0.27836	0
P00099	0.18875	0.19869	0.47067	0	0.20058	0.25363	0.51135	0.3417	0.27719	0.36312	0.55571	0.31807	0.62442	0.55129	0.27308	0.3931	0.20252	0	0.23309	0.26046	0.25573	0.16528	0.21103	0.17063	0.14806	0	0.16278	0	0	0.38554	0.36039	0.26592	0.30244	0	0	0	0.2508	0.14123	0	0	0	0	0.24705	0.3895	0.18723	0	0.56778	0.35146	0.21612
G3XDA5	0	0	0.32995	0	0	0.17149	0.30389	0.16601	0	0.19387	0.43822	0.19521	0.40594	0.49834	0	0.17904	0.16146	0	0	0	0	0	0	0	0	-0.28082	0	-0.14183	0	0.15969	0.15792	0	0	0	0	0	0	0	0	0	0	0	0.30016	0.36404	0	0	0.28035	0	0.19675
O68283	0	0	0.21297	-0.21959	0	0	0.18974	0.15069	0.16651	0.25501	0.45203	0.1986	0.42224	0.45642	0	0	0	0	0	0.1779	0.17533	0	0	0	0	-0.16846	0	0	-0.18553	0	0	0	0	0	-0.18936	0	0	0	0	0	0	0	0.31613	0.36588	0	0	0.30894	0.16146	0.24535
P43336	0	0	0	0.23661	0	0.31821	0	0.20353	0.3546	0.27646	0	0.29426	0.27404	0.24221	0.30728	0.43875	0	0	0	0.14229	0.23446	0	0	0	0	0	0	0	0	-0.15876	0	0	-0.22553	0	0	0	0	0	-0.29088	0	0	0	-0.37826	-0.14895	-0.23216	-0.14388	0.1532	0	0
Q9HW73	0	0.17246	0.17586	0.19629	0	0.29485	0.24117	0.37571	0.52484	0.46972	0.21009	0.40136	0.41866	0.34326	0.42671	0.40121	0	0.28533	0.23351	0.34433	0.22441	0.2175	0.20806	0.16721	0	0	0	0.26297	0	0	0	0.14461	0	0	0	0	0	0.17699	-0.20602	0	0	0	0	0	0	0	0.37327	0.36276	0.21904
Q9HVY1	0	0.16128	0	0.17727	0	0.33131	0.18794	0.32832	0.53154	0.47401	0.14754	0.36132	0.32392	0.32008	0.44869	0.51419	0.17885	0.29789	0.27522	0.30855	0.27804	0.18793	0.21116	0.16806	0	0	0.19358	0.18117	0	0	0	0	0	0	0	0	0	0.14725	-0.3434	0	0	0	-0.16691	0	0	0	0.31035	0.25743	0.25282
Q9HW15	0	0	0.20064	0	0	0	0.24017	0.23344	0.21784	0.26173	0.14345	0	0.32729	0.24768	0.25687	0.25812	0	0	0	0.14675	0	0	0	0	0	0	0.16314	0.26925	0	0.18699	0	0.14717	0	0	0	0	0	0	-0.28867	-0.20256	0	0	0	0	0	0	0.39545	0.24918	0
Q9HX12	0	0	0	0.20028	0	0	0.18084	0.21093	0.19551	0	0	0	0.17048	0	0.2619	0.2862	0	0	0	0.15434	0	0	0	0	-0.20429	0	0.2259	0.24729	0	0.23958	0	0	0	0	0	0	0.19615	0	-0.23662	-0.17848	0	0	0	-0.19619	0	-0.32597	0.41636	0.31289	0
Q9HWK5	0	0.14669	0.2604	0.19009	0.19834	0.49704	0.25016	0.28696	0.39483	0.36645	0.27073	0.308	0.47045	0.38588	0.32896	0.50187	0.16248	0	0.18692	0.232	0.36404	0	0.24695	0.25892	0	0	0	0	0	0	0.15634	0	0	0	0	0	0.16138	0	-0.1478	0	0	0	-0.20322	0.2058	0	0	0.29888	0.1712	0
Q9HWI2	0	0.16996	0.25153	0.28343	0.25889	0.51702	0.3474	0.49082	0.65741	0.64502	0.41	0.5341	0.59738	0.52377	0.53844	0.62504	0.28524	0.32291	0.32578	0.53165	0.50087	0.32862	0.41704	0.36374	0.14268	0.2564	0.34274	0.31935	0	0.21373	0.28105	0.30822	0	0	0	0	0.30398	0.2648	0	0	0	0.23248	0	0.20053	0	0	0.56927	0.43039	0.39756
Q9HXR3	0	0	0.25367	0.17499	0.25459	0.48464	0.35032	0.41845	0.57707	0.63246	0.38595	0.43919	0.59174	0.52123	0.48486	0.65872	0.32097	0.21325	0.34943	0.44829	0.41123	0.24824	0.30423	0.3391	0.22483	0.25111	0.41758	0.33101	0.16003	0.34769	0.45728	0.40974	0.16339	0	0	0.1895	0.31327	0.25026	0	0	0	0.2477	0	0.32168	0.23793	0.15586	0.54483	0.42922	0.47152
Q9HTC5	0	0.1732	0.30169	0	0.17556	0.446	0.33464	0.36305	0.49377	0.54198	0.33681	0.39079	0.57237	0.5185	0.4188	0.58194	0.25448	0	0.27238	0.33378	0.34262	0.19134	0.22226	0.27565	0	0	0.23863	0.21762	0	0.25689	0.31497	0.28896	0	0	0	0	0.18942	0.17887	-0.19516	0	0	0.15506	0	0.24754	0.1473	0	0.44976	0.30496	0.36967
Q9I748	0.17423	0.20223	0.32607	0	0.16979	0.40502	0.29467	0.35721	0.45419	0.50745	0.38974	0.45089	0.64972	0.58933	0.52404	0.63143	0.27115	0.20734	0.36027	0.34689	0.4143	0.26282	0.31419	0.28842	0	0	0	0.14387	0	0	0	0	0	0	0	0	0	0.18256	-0.17145	0	0	0	0	0.3074	0.14018	0	0.38634	0.17471	0.25508
Q9I2W7	0.17883	0.26628	0.46275	0.29207	0.28005	0.48506	0.51256	0.56859	0.56645	0.53112	0.53228	0.50715	0.63065	0.62411	0.58789	0.53979	0.34078	0.37621	0.42527	0.39267	0.34984	0.24498	0.39396	0.24001	0.14166	0	0.17453	0.28831	0.15487	0.29619	0.32652	0.31642	0.19675	0.19268	0.18183	0.25556	0.27468	0.30588	0	0	0	0.15333	0	0.23723	0.17933	0	0.62575	0.4642	0.30805
Q51487	0	0	0.4063	0	0.16859	0.22088	0.32627	0.27966	0.28942	0.29355	0.38804	0.22488	0.45673	0.47071	0.47301	0.38108	0.22577	0.17991	0.31992	0.14367	0	0	0.1653	0	0	0	0.16174	0.25862	0	0.23916	0.28576	0.23594	0	0	0	0.21212	0	0.20297	-0.18905	-0.19117	0	0	0.14825	0.17191	0.21719	0.16731	0.35338	0.2911	0.20325
Q9I5A8	0	0	0.37936	0	0	0.25453	0.34777	0.31505	0.37595	0.47783	0.49023	0.36139	0.53166	0.60456	0.32652	0.43308	0.23785	0	0.27274	0.23771	0.2343	0.14305	0.20706	0	0.16379	0	0.17217	0	0	0.14332	0.27493	0.25498	0	0	0	0	0	0.19298	0	0	0	0.1863	0.16757	0.31942	0.16603	0.15711	0.36154	0.25953	0.3238
Q9HZ86	0.15193	0	0.20012	0	0	0.19802	0.29285	0.26042	0.33421	0.27273	0.17844	0	0.27641	0.32724	0	0.28533	0	0	0.27601	0.20129	0	-0.1767	0	0	-0.16226	0	0	0.21092	0	0.16453	0.15031	0.19013	0	0	0	0.19804	0	0	-0.27774	0	0	0	0	0	0	0	0.2918	0.26225	0.28569
Q9HVY2	0	0	0	0	0	0	0.17223	0.28027	0.23185	0.20659	0.2105	0.20522	0.38795	0.37957	0.46689	0.21914	0	0.15743	0.2317	0.1601	0	0	0.16179	0	0	0	0	0.22638	0	0.16879	0	0	0	0	0	0	0	0	0	0	0	0	0	0	0	0	0.29149	0.1985	0.14714
Q9HVK8	0	0	0	0	0	0.1809	0.29548	0.29486	0.28075	0.21424	0.15735	0	0.29046	0.36791	0.32404	0.25095	0.17385	0.14413	0.1725	0.14023	0	0	0	0	0	-0.1591	0	0	0	0.2491	0.16241	0	0	0	0	0	0	0	-0.27222	0	0	0	0	0	0	0	0.32885	0	0.23601
P24474	0	0	0.1583	0.22039	0	0.30999	0.21422	0.38081	0.4935	0.43279	0.23326	0.33502	0.36337	0.31327	0.36924	0.41651	0	0.17588	0.16387	0.21839	0.21205	0	0.15153	0	0	0.17633	0.20971	0.24447	0	0.1664	0.28479	0.28194	0	0	0	0	0.15175	0.14026	0	0	0	0	0	0	0	0	0.42822	0.47316	0.24378
Q9I747	0	0	0.16803	0	0	0.22646	0.17639	0.2539	0.33001	0.34222	0.23064	0.18939	0.4258	0.31449	0.32397	0.40617	0	0	0	0	0.15193	0	0	0	0	0	0.28445	0.28998	0	0.27455	0.3651	0.27102	0	0	0	0	0.14362	0	0	0	0	0	0	0	0	0	0.40412	0.40812	0.25556
P24735	0	0	0.21018	0	0	0.35791	0.26452	0.39303	0.57365	0.59926	0.40012	0.42542	0.55384	0.47197	0.44663	0.5263	0.21077	0.2427	0.25789	0.43421	0.43967	0.18458	0.29885	0.25009	0.14853	0.19469	0.33304	0.25049	0	0.18597	0.26516	0.22225	0	0	0	0	0.24718	0.23523	0	0	0	0	0	0.18755	0	0	0.53118	0.47092	0.42834
P52477	0	0	0	0	0	0.29442	0.22731	0.33874	0.53356	0.55471	0.31082	0.33651	0.43579	0.43099	0.27684	0.42352	0.14166	0	0	0.3775	0.31684	0	0.19516	0	0	0	0.31041	0.158	0	0.15323	0.25395	0.25316	0	0	0	0	0.20853	0.16162	0	0	0	0	0	0.15706	0	0	0.44686	0.40263	0.48633
P52002	-0.17935	0	0	0	0	0.30613	0.23009	0.31286	0.53795	0.58438	0.30649	0.32598	0.42377	0.37339	0.30097	0.45618	0.19924	0.1879	0.17469	0.44561	0.36259	0	0.2164	0.17831	0.15033	0.23978	0.41319	0.18103	0	0.22446	0.32678	0.29352	0	0	0	0	0.28799	0.15033	0	0	0	0	0	0.14703	0	0	0.50839	0.47824	0.51658
Q9I352	-0.16509	0	0	0	0	0.20874	0	0.21799	0.3921	0.34859	0	0.15779	0.32944	0.24357	0.35161	0.34212	0	0	0	0.2873	0.14243	0	0.14015	0	0	0	0.25382	0.2299	0	0.17372	0.1657	0.153	0	-0.16888	0	0	0	0	-0.23972	0	-0.14549	0	0	0	0	0	0.35299	0.31002	0.32222
Q9I5R1	0	0	0	0	0	0.19336	0.16397	0.22282	0.42817	0.45767	0.21181	0.23465	0.47002	0.34486	0.3671	0.38459	0.23605	0.21583	0.25798	0.47538	0.32541	0.14311	0.2487	0.15309	0	0	0.17199	0	0	0	0	0	-0.18216	-0.23228	-0.1633	0	0	0	0	0	0	0	0	0.17373	0	0	0.41364	0.28503	0.45192
Q9HV67	-0.42503	-0.41705	-0.26606	-0.36806	-0.47899	-0.25779	-0.32641	-0.23711	-0.18007	-0.23231	0	-0.2342	-0.23766	-0.27389	-0.17955	-0.20121	-0.34917	-0.23839	-0.403	0	-0.20544	-0.45802	-0.31016	-0.47022	-0.21471	0	0	0	-0.18899	-0.15271	0	-0.14733	-0.36385	-0.32379	-0.40048	-0.29469	-0.16025	-0.32109	0	-0.31834	-0.27756	-0.25669	-0.20589	-0.35095	-0.45185	-0.60469	0	0	0
Q9I4Z2	-0.32469	-0.41022	-0.27113	-0.49494	-0.47113	-0.22945	-0.21043	0	0	0	-0.21623	-0.35094	0	0	-0.2075	-0.22661	-0.39685	-0.40159	-0.43737	-0.24687	-0.36499	-0.53775	-0.38635	-0.47813	-0.17066	-0.22217	0	0	-0.14498	0	0	0	-0.27328	-0.38401	-0.26872	0	0	-0.15452	-0.24329	-0.21143	0	-0.33493	-0.17491	-0.21914	-0.1614	-0.36012	0	0	0.19214
Q9I4G6	-0.35708	-0.39249	-0.29483	-0.5133	-0.55328	-0.40437	-0.25401	-0.20837	0	-0.18869	-0.24361	-0.35811	-0.18713	-0.16574	-0.2581	-0.28819	-0.49493	-0.36284	-0.42549	-0.27764	-0.39742	-0.55167	-0.43415	-0.54466	-0.36965	-0.33467	0	0	-0.25812	0	-0.18604	-0.18023	-0.43436	-0.47503	-0.40657	-0.26074	-0.27128	-0.26588	-0.33579	-0.32047	-0.18999	-0.35126	-0.1731	-0.33226	-0.25245	-0.45248	0	0	0
Q9I3G5	-0.46101	-0.4806	-0.34222	-0.50153	-0.4742	-0.40535	-0.24486	-0.26058	-0.14819	0	-0.21018	-0.37123	-0.16768	-0.27453	-0.28275	-0.24875	-0.39305	-0.39869	-0.41831	-0.19286	-0.29238	-0.49535	-0.46107	-0.47253	0	0	0.15668	0	0	0	0	0	-0.25067	-0.405	-0.40906	-0.25928	0	-0.28269	0	-0.18466	-0.15426	-0.36172	0	-0.27151	-0.23508	-0.44281	0	0.23719	0.19196
Q9HVL3	-0.46615	-0.5084	-0.34125	-0.57447	-0.48336	-0.22732	-0.28772	-0.24657	0	0	-0.16205	-0.24402	0	0	-0.16966	0	-0.17677	-0.26503	-0.32464	0	0	-0.38608	-0.2926	-0.35239	-0.15996	-0.15211	0	-0.19887	-0.30574	0	0	-0.16434	-0.44778	-0.57586	-0.55159	-0.38865	-0.16495	-0.29703	-0.18705	0	-0.26188	-0.25958	-0.2403	-0.17923	-0.29656	-0.47353	0	0	0.34413
Q9HU56	-0.30729	-0.3435	-0.23139	-0.24507	-0.24561	-0.26653	-0.14851	0	0	0	0	-0.19948	0	0	0	0	-0.36899	-0.28823	-0.26322	0	-0.20016	-0.32789	-0.28153	-0.34797	0	0.16999	0.25841	0.26146	0.20887	0.20708	0.2822	0.18042	-0.1445	0	-0.18416	0	0	0	0	0	0	-0.26291	0	-0.17591	0	-0.26453	0.18104	0.40436	0.17516
Q9HTI3	-0.35417	-0.38537	-0.25514	-0.30328	-0.264	-0.34776	0	0	0	0	0	-0.24945	0	-0.19537	0	0	-0.32865	-0.21764	-0.19253	0	-0.17456	-0.31581	-0.26549	-0.35773	0	0.17896	0.25732	0.15689	0.19788	0.18369	0.21179	0	-0.16776	-0.22499	-0.34569	0	0	-0.25902	0	0	-0.16903	-0.28082	0	-0.20464	0	-0.35894	0.19499	0.38985	0
Q9I0D5	-0.34214	-0.31928	-0.20777	-0.30798	-0.33538	-0.16818	0	0	0	0	0	0	0	0	0	0	-0.21959	-0.14953	-0.21359	0	0	-0.23953	-0.24799	-0.19489	-0.2119	0	0.18413	0	0	0	0	0	-0.28057	-0.45687	-0.42903	-0.24589	0	-0.20758	-0.23352	0	0	-0.20401	-0.16907	-0.29097	-0.19676	-0.39551	0.17205	0.27783	0.15142
Q59638	-0.32623	-0.2	0	0	-0.15999	0	0	0	0.21392	0.25078	0	0	0.15271	0	0	0.14717	0	0	0	0.16391	0	-0.18996	0	-0.17535	0	0	0.23962	0	0	0.2406	0.26364	0.20719	0	-0.17877	-0.20507	0	0	0	0	0	0	0	0	0	0	-0.25963	0.40753	0.41005	0.38581
Q9I4L6	-0.39453	-0.2939	-0.27692	-0.28423	-0.31004	-0.15275	0	0	0	0	0	-0.14388	0	0	0	0	-0.20536	-0.24892	-0.23292	0	0	-0.33195	-0.2821	-0.26444	0	0	0.24469	0	0	0.18535	0.21374	0.15522	-0.14134	-0.28726	-0.26584	-0.16632	0	-0.16703	0	0	0	0	0	-0.16739	-0.18246	-0.40987	0.21736	0.29541	0.41613
Q9HWI1	-0.34502	-0.29456	-0.20222	-0.22867	-0.26125	0	0	0	0.24201	0.18722	0	0	0	0	0	0	-0.25861	-0.15728	-0.25875	0	0	-0.31236	-0.15481	-0.24057	0	0	0.37887	0	0	0	0.21618	0.20135	-0.1576	-0.1832	-0.25191	0	0	0	0	0	0	0	0	-0.14451	-0.15883	-0.35887	0.18177	0.34953	0.27868
Q9I088	-0.36862	-0.18132	0	-0.20458	0	0	0	0	0	0	0	0	0.14075	0	0.16483	0.29369	0.21429	0	0.25545	0	0.18428	0	0	0	0	0	0	-0.32731	-0.14575	0	0	0	-0.25503	-0.27818	-0.45342	-0.42019	-0.22143	-0.33539	-0.19391	-0.14121	-0.25696	0	-0.19962	0	-0.25024	-0.1978	0.14494	0	0.21617
Q9HVW3	0	0	0.20379	-0.14561	0	0	0.2126	0.20607	0.23333	0.31941	0.38189	0.26394	0.46325	0.48111	0.21867	0.21992	0	0	0	0.20362	0	0	0	0	0	-0.17796	0	0	-0.14416	0	0	0	-0.16912	-0.18448	-0.25757	-0.16571	0	0	0	0	-0.15074	0	0	0.14419	0	0	0.30565	0.19171	0.21268
Q9HXJ7	0	0	0.27076	-0.17054	0	0	0.20035	0.14568	0.1583	0.20931	0.31265	0.1925	0.32931	0.36221	0	0.15126	0	0	0	0	0	0	0	0	0	-0.19876	0	0	0	0	0.23802	0.16786	0	0	-0.18989	0	0	0	0	0	0	0	0	0	0	-0.14167	0.21628	0.23221	0.22889
Q9HX32	-0.16258	-0.16457	0	-0.28955	-0.29064	0	0	0	0	0	0.18851	0	0.18764	0.29938	0	0	-0.15072	-0.18525	-0.15193	0	0	-0.20486	-0.15638	-0.24881	0	-0.31213	0	-0.17814	-0.20891	0	0	0	-0.14482	-0.17662	-0.26534	-0.19937	-0.15351	0	0	-0.15001	-0.14524	0	0	0	0	0	0	0	0
Q9I452	0	0	0.24295	0	0	0	0	0	0	0.14214	0.17024	0.14284	0.41664	0.38844	0	0.195	0	-0.16184	0	0	0	0	0	0	-0.21266	-0.40006	-0.2346	0	-0.3081	-0.14303	-0.14794	0	-0.23633	-0.25163	0	-0.14477	-0.29623	0	-0.27792	-0.18206	0	0	-0.14592	0	0	0	0	0	0
Q9I4K0	0	0	0	0	0	0	0	0	0	0	0	0	0.30482	0.2168	0.15382	0	0	-0.14562	0	0	0	0	0	0	0	-0.15464	0	0	0	0	0	0	-0.1406	0	0	0	-0.23216	0	-0.1718	0	0	0	-0.19781	0	0	0	0	0	0.14624
Q9HVZ4	0	0	0	-0.3204	-0.18477	0.156	0	0	0	0	0	0	0.2273	0.18698	0.20461	0	0	0	0	0	0	-0.21737	0	0	0	-0.33473	0	0	-0.15131	0	0	-0.16466	-0.25176	-0.30378	-0.15174	0	-0.20705	0	-0.48615	-0.2582	-0.25211	-0.15546	0	0	0	0	0	0	0
Q9I017	-0.18812	0	0	-0.16666	-0.25143	0	-0.14705	-0.18859	0	-0.20799	-0.19897	-0.16223	0	0	0	0	-0.17429	-0.22634	-0.21298	-0.21472	-0.32841	-0.28119	-0.29725	-0.30385	-0.35315	-0.42354	-0.27878	0	-0.31922	-0.23704	-0.20866	-0.16298	-0.29835	-0.32321	0	-0.23821	-0.43113	-0.32928	-0.589	-0.40103	-0.43966	0	-0.40812	-0.3148	-0.26901	-0.18139	-0.18196	-0.21166	-0.14494
Q9I6M0	0	-0.14094	0	-0.27584	-0.25491	0	0	0	0	-0.14405	0	0	0	0	0	0	-0.15501	-0.15932	0	0	-0.2008	-0.27887	0	-0.30948	-0.36895	-0.36421	-0.21323	0	-0.26113	0	-0.15345	0	-0.25591	-0.28925	-0.14331	0	-0.21186	-0.1485	-0.25454	-0.18049	-0.15162	-0.1502	-0.197	0	-0.1402	-0.27749	0	-0.14484	0
P72174	-0.36171	0	-0.26181	0	-0.26929	0	-0.15919	0	0	0	-0.29353	0	-0.2014	0	-0.1707	0	-0.14777	-0.28206	-0.20331	-0.1746	-0.15995	-0.32594	-0.33006	-0.25228	-0.1963	-0.18544	0	-0.14806	-0.2286	0	0	0	-0.17637	-0.18162	0	-0.2562	-0.20908	-0.19153	-0.33319	0	0	0	-0.40659	-0.22768	-0.3033	-0.21341	0	0	0.2752
Q9HUU1	-0.2118	0	-0.14623	-0.27338	-0.28024	0	-0.18712	-0.18336	0	0	-0.17213	-0.16107	0	0	0	0	0	-0.16349	-0.1586	0	0	-0.26005	0	0	-0.33064	-0.40553	-0.21178	0	-0.39673	-0.19849	-0.30047	-0.32819	-0.3887	-0.41189	-0.15277	-0.28895	-0.25416	-0.15175	-0.4842	-0.29512	-0.25129	-0.3203	-0.28561	0	-0.16995	0	0	-0.20723	0
Q9I732	-0.14516	0	-0.19261	-0.16446	-0.23768	0	-0.16581	0	0	0	-0.25255	-0.1918	0	0	0	0	-0.1557	0	0	0	0	-0.15656	0	-0.18982	-0.29574	-0.27679	-0.16376	0	-0.24242	-0.1878	-0.25399	-0.31646	-0.38692	-0.26981	-0.24129	-0.20092	-0.27099	-0.30065	-0.46283	-0.1624	-0.20548	-0.39691	-0.36404	0	-0.18962	0	0	0	0
Q9HX66	-0.17879	-0.25956	0	0	-0.24953	0	-0.15416	0	-0.17739	-0.23425	0	0	0	0	0	0	-0.32582	-0.23278	0	-0.27038	-0.23466	-0.35165	-0.34909	-0.41471	-0.17829	0	-0.26131	0	0	-0.14936	0	0	-0.31339	-0.20062	-0.33529	-0.1928	-0.3718	-0.4511	-0.15126	0	-0.19802	-0.28992	-0.44309	-0.42193	-0.4291	-0.4556	0	0	-0.23661
Q9HT64	0	0	0	0	0	0	0	0	0	0	0	0	0	0	0	0	-0.42506	-0.25586	-0.16286	-0.31589	-0.14318	-0.16357	-0.28609	-0.2484	0	0	-0.14424	0.20151	0	0	0	0	0	0	0	0	-0.21711	-0.17	-0.20257	0	0	-0.30621	-0.28917	-0.29829	-0.20626	-0.25065	0	0.1838	-0.25921
Q59636	0	0	0	0	0	0	0	0	0	0	0.18193	0	0.15532	0	0	0.15106	-0.23098	-0.15514	0	0	0	-0.21315	-0.20098	-0.25909	0	0	0	0	0.15391	0	0.30886	0.24354	0	0	0	0	0	-0.20158	0	-0.14369	-0.15028	0	0	0	-0.23982	-0.29592	0.28595	0.36116	0
Q9X2T1	0	0	0.19505	0	0	0	0	0	0	0	0.16179	0	0.14757	0.14857	0	0	-0.17643	-0.17541	0	-0.15919	0	-0.29056	-0.19625	-0.24736	0.15425	0	0	0	0	0	0.25764	0.18699	0	0	-0.14628	0	0	0	0	0	0	-0.15612	-0.14453	0	-0.20937	-0.18289	0.20074	0.29863	0
Q9I2S9	-0.1791	0	0	0	0	0	0	0	0	0	-0.17217	0	0	0	0	0	-0.19566	-0.17677	0	-0.25287	-0.25904	-0.26571	-0.30282	-0.25975	-0.22059	-0.2306	0	0	0	0	0	0	0	0	0	0	-0.14253	-0.14404	-0.51936	-0.189	-0.18428	-0.23552	-0.40659	-0.29376	-0.3202	0	0	0	-0.17097
Q9HZX5	-0.19809	0	0	0	-0.15881	0.22682	0	0	0	0	0	-0.16168	0	0	0	0	0	-0.19993	0	-0.18397	-0.19005	-0.33407	-0.26974	-0.19077	0	0	0	0	0	0	0.2279	0	0	0	0	0	0	-0.16484	-0.31383	0	-0.15858	-0.23183	-0.23976	0	-0.21895	0	0	0	0
Q9HZ15	-0.19	0	0	0	-0.17253	-0.22559	0	0	-0.2539	-0.22171	0	-0.19033	0	0	0	0	-0.17097	-0.15872	0	-0.2969	-0.29474	-0.22465	-0.29632	-0.45537	-0.21586	-0.29298	-0.23123	0	0	0	0	0	0	-0.18401	-0.15661	-0.16982	-0.30234	-0.38154	-0.43595	-0.31279	-0.25243	-0.21684	-0.34337	-0.29449	-0.20843	-0.17468	0	0	-0.24314
Q9I440	0	0	0.26678	0	0	0	0.22986	0	0	0	0.1851	0	0.26851	0.26004	0.25081	0.18862	0	0	0.25257	0	0	0	0	-0.24506	-0.16254	-0.23337	-0.15038	0	0	0	0	0	0	-0.16738	-0.22383	0	-0.1853	-0.18112	-0.32808	-0.18844	-0.20373	-0.15042	0	0	0	0	0.2297	0.18056	0
Q9I399	-0.26633	-0.42411	-0.31231	-0.42526	-0.30217	-0.29535	-0.15637	0	0	0	0	-0.21414	0	-0.15998	0	-0.14906	-0.30873	-0.23483	-0.26837	0	0	-0.31211	-0.21261	-0.26008	0	0.16789	0.36764	0.26527	0	0.23612	0.19992	0	-0.17708	-0.29519	-0.2712	0	0	0	0	0	0	-0.22554	0	0	0	-0.31195	0.16081	0.36998	0.29758
Q9I3M2	0	-0.1779	-0.19094	-0.26656	-0.18496	-0.24972	0	0	0	0	0	-0.16706	0	0	0	0	-0.31102	-0.20037	-0.20349	0	0	-0.33078	-0.18098	-0.1739	0	0.15998	0.40083	0.27938	0.20785	0.33635	0.29081	0.16629	0	0	0	0	0.19837	0	0	0	0.17085	-0.24916	0.19224	0	0.14415	-0.16832	0.1869	0.40113	0.23701
Q9I513	-0.32459	-0.20927	-0.18251	0	0	0	0	0	0.27415	0.19255	0	0	0	-0.1584	0	0.15001	0	0	0	0	0	-0.21141	0	0	0.26418	0.47773	0.59965	0.38673	0.3164	0.41634	0.47705	0.38758	0	0	0	0.15395	0.35776	0	0	0	0	0	0	-0.17766	0	-0.24978	0.36091	0.5429	0.28403
O82853	-0.35738	-0.33652	-0.16101	-0.19454	-0.14041	0	0	0	0	0.15524	0	0	0	-0.14651	0	0	0	-0.15777	-0.22956	0	0	-0.24672	-0.16115	-0.14262	0.32518	0.36463	0.46577	0	0.18783	0.25363	0.39452	0.2869	0	0	-0.23709	0	0.26008	0	0	0	0	-0.14237	0	0	-0.15662	-0.31813	0.27924	0.47685	0.27659
Q9I5A3	-0.19667	0	0	0	0	0	0	0	0.16461	0	0	0	0	-0.23496	0	0	0	0	0	0.15884	0	-0.18198	0	0	0	0.37158	0.2149	0	0.18926	0	0.22879	0.21463	0	0	-0.30374	0	0.22006	-0.16452	0.15163	0.25789	0	-0.29571	-0.22253	-0.35138	-0.38794	-0.51692	0.26351	0.51422	0
Q9I697	-0.34588	-0.39154	-0.39587	-0.35029	-0.3387	-0.41004	-0.18738	0	0	0	0	-0.16006	0	-0.19596	0	-0.16591	-0.2673	0	-0.21749	0.15042	0	-0.20534	-0.1645	-0.20284	0	0.16949	0.26151	0.14643	0	0	0	0	-0.27949	-0.32225	-0.37556	-0.19556	0	0	0.14227	0	0	-0.22871	0	-0.16765	0	-0.36855	0.18286	0.34356	0.28823
Q9HZC4	-0.35904	-0.4198	-0.23732	-0.31639	-0.36555	-0.28261	-0.14962	0	0	0	0	-0.20956	0	-0.16922	-0.18273	-0.22285	-0.23941	0	-0.26067	0	0	-0.24069	-0.16927	-0.31129	0	0	0	0	0	0	0	0	-0.20081	-0.2343	-0.40704	-0.27004	0	-0.24195	0.17471	0	0	0	0	-0.2754	-0.20978	-0.46779	0	0.23279	0.15566
Q9I585	-0.31567	-0.237	-0.19421	-0.1447	-0.27801	0	-0.15554	0	0	-0.14536	-0.24731	-0.31581	-0.16886	-0.17687	-0.23916	-0.17188	-0.37338	-0.4332	-0.49945	-0.33722	-0.34056	-0.44796	-0.36144	-0.37235	0.18223	0	0.23279	0	0	0.18112	0.30734	0.21771	0	0	0	0	0	-0.17504	-0.21697	0	-0.14487	-0.26284	-0.21944	-0.16909	-0.20796	-0.18153	0	0	0
Q9HT21	-0.2971	-0.2244	-0.18313	0	-0.25462	-0.14036	0	0	0	-0.18735	-0.18198	-0.30698	-0.14455	-0.20619	-0.14564	0	-0.3972	-0.36476	-0.36664	-0.26652	-0.31731	-0.48599	-0.37137	-0.48032	0	0	0.21348	0	0.15261	0.33504	0.35503	0.25902	0	0	0	0	0	-0.2457	0	0	0	-0.29693	-0.21538	-0.25378	-0.22562	-0.36613	0.18183	0.28578	0
Q9HYF1	-0.1764	0	0	0	0	0	0	0	0	0	0	-0.17994	0	0	0.19041	0	-0.16281	-0.20253	0	-0.14686	-0.27866	-0.23734	-0.21109	-0.28622	0	0	0	0.32236	0.2043	0.24689	0.22646	0	0	0	0	0	0	0	-0.25458	-0.16877	0	-0.26046	-0.23204	0	0	0	0	0.18831	0
Q9I239	0	0	0	0	0	0	0	0	0	-0.17707	0	-0.25206	0	0	0	0	-0.21445	-0.20455	0	-0.15524	-0.33075	-0.29998	-0.22945	-0.37639	-0.14859	0	0	0.18154	0	0.31782	0.21086	0	0	0	0	0	0	-0.19864	-0.27699	-0.16822	-0.16443	-0.32934	-0.16772	-0.14147	0	-0.16969	0.18141	0.19685	0
Q9HZP7	-0.24467	0	0	0	0	0	0	0	0	0	0	-0.18903	0	0	0	0	-0.25218	-0.21151	-0.15338	-0.1682	-0.19161	-0.34744	-0.23353	-0.32754	0	0.19673	0.31145	0.28205	0.24434	0.39855	0.42262	0.33812	0	0	0	0	0	-0.14435	-0.24143	0	0	-0.24879	-0.24815	-0.23705	-0.15832	-0.28263	0.29087	0.39186	0
Q9I4W0	-0.16509	0	0	0	0	0	0	0	0	-0.18307	-0.20987	-0.2403	0	-0.22247	0	0	-0.3019	-0.24997	0	-0.21624	-0.32521	-0.33429	-0.32296	-0.3369	0	0	0	0.32891	0.31774	0.30584	0.33102	0.21529	0	0	0	0.14154	0	-0.20993	-0.19798	0	0	-0.32009	-0.24502	-0.28095	-0.16496	-0.22145	0	0.31682	0
Q9HTY1	0	0	0	0	0	0	0	0.21197	0	0	0	0	0	0	0.26116	0	-0.17009	0	0	-0.14096	0	0	0	-0.14046	0.44674	0.45686	0.41774	0.54842	0.54735	0.48728	0.56898	0.47468	0.25574	0.22729	0.27327	0.26896	0.19965	0	0	0	0.17809	0	0	0	0.17635	0	0.24685	0.3881	0
Q9I4D5	0	0	0	0	0	0.27363	0	0	0.1738	0	0	0	0	0	0.14585	0.16378	-0.20864	-0.25933	-0.19056	-0.16271	0	-0.1816	0	0	0.34293	0.23777	0.38325	0.39763	0.28543	0.29748	0.44785	0.36934	0.16832	0	0.18449	0.25493	0.21307	0	0	0	0	0	-0.1772	0	0	0	0.16506	0.29437	0
Q9I0Z1	-0.15827	0	-0.16621	0	0	0	0	0	0	0	0	-0.14549	0	0	0.19548	0	-0.23231	-0.21712	0	0	-0.18575	0	0	-0.16302	0.18758	0.21973	0.37002	0.54846	0.27937	0.37798	0.34167	0.27903	0	0	0.2867	0.21145	0	0	0	-0.22886	-0.16038	0	0	0	0.20821	0	0.2236	0.25875	0.16361
Q9HTY2	-0.14283	0	0	0	0	0.20992	0	0	0.15859	0	-0.20425	0	0	-0.16336	0.17533	0.17815	0	-0.17529	0	0	-0.14659	-0.22576	-0.16893	0	0	0.2678	0.30902	0.38337	0.31287	0.37551	0.43581	0.37062	0	0	0.19014	0.26591	0	0	-0.22526	0	0	-0.15137	-0.29787	-0.19223	0	0	0.15594	0.28869	0
P38107	0	0	0	0.14064	0	0	0	0	0	0	-0.21135	-0.14027	0	-0.14975	0.20307	0	-0.21439	-0.19647	0	-0.15736	-0.26326	-0.15945	-0.18848	-0.20304	0	0.16372	0.17278	0.44291	0.35977	0.27826	0.33862	0.29175	0	0	0.27041	0.24769	0	0	-0.18573	0	0	-0.22227	-0.3183	-0.2057	0	0	0	0.27908	0
Q9HTR5	-0.15142	0	0	0	0.1715	0.33347	0	0.19976	0.18753	0.15296	0	0	0.15297	0	0.30407	0.42861	0.14631	0	0.1577	0	0	0	0	0	0.26568	0.29295	0.33776	0.19033	0.28971	0.41595	0.53696	0.41315	0.21263	0.14178	0	0.14256	0.18409	0	0	0	0	0	-0.24238	0	0	0	0.31771	0.28308	0.25213
Q9HUA7	-0.21333	0	0	0	0	0	0	0.20738	0.3172	0.27173	0.18865	0.17849	0.15451	0	0.19826	0.25918	0	0	0	0	0	0	0	0	0.18723	0.24488	0.26976	0.21298	0.26014	0.23785	0.36674	0.27228	0	0	0	0	0.20029	0.16022	0.15364	0	0	-0.21901	0	0	-0.17474	-0.21637	0.33253	0.50127	0.32266
Q9HVS6	-0.23171	-0.14006	0	0	0	0	0	0	0.19379	0.19006	0	0	0.14762	0.16501	0	0.15788	0	0	0	0	0	-0.20105	0	-0.17275	0.22382	0	0.28077	0	0	0	0.26061	0.16007	0	0	0	0	0	0	0	-0.16945	-0.25037	0	0	0	0	0	0	0.27688	0.20456
Q9I137	0	0	0	0.17992	0.14324	0.27907	0.20716	0.30105	0.42871	0.31802	0	0.16629	0.29773	0	0.31007	0.34174	0	0	0	0.24858	0.17843	0	0	0	0	0.35084	0.42553	0.51986	0.36416	0.35925	0.38442	0.33039	0	0	0	0.30716	0.34551	0.16408	0	0.18873	0	0	0	0	0	-0.17083	0.49192	0.57732	0.22082
Q9HTQ0	0	0	0	0	0	0	0	0.23548	0.43594	0.39267	0.14528	0.14466	0.25742	0	0.23772	0.22829	0	0	0	0.27737	0.16534	0	0	0	0.21864	0.38415	0.53541	0.50064	0.23929	0.35833	0.38466	0.33358	0	0	0	0.17352	0.34669	0.25058	0	0	0	0	0	0	0.16089	0	0.44764	0.57181	0.40987
Q9I6H3	0	0	0	0	0	0	0	0	0.27573	0.23223	0	0	0.28258	0	0.26609	0.2203	0	0	0	0.24394	0	0	0	0	0	0.24297	0.36972	0.40279	0.15391	0.36732	0.27533	0.17386	0	0	0	0	0.22739	0	0	0	0	0	0	0	0	-0.19402	0.45448	0.47363	0.28105
Q9I2U1	-0.1678	-0.26494	0	-0.35519	0	0	0	0	0.20139	0.2532	0.19603	0	0.27821	0.17922	0	0	0	0	0	0.19812	0	0	0	0	0.18634	0	0.31888	0.17657	0	0.25328	0.28373	0.16457	0	-0.26553	-0.14949	0	0	0	0	0	-0.14407	0	0	0.15431	0	0	0.3215	0.36566	0.45001
Q9HW02	0	0	0	-0.19683	0	0	0.14472	0.15914	0.30544	0.33318	0.2447	0	0.35439	0.19457	0.30601	0.25646	0	0	0	0.25647	0	0	0	0	0	0.14942	0.33942	0.30756	0.16818	0.28692	0.29311	0.21007	0	-0.1822	-0.16149	0	0.21374	0	0	0	0	0	0.17636	0	0	0	0.43217	0.50905	0.31893
Q9HZI5	-0.14471	-0.20503	0	-0.21447	0	0	0	0.16697	0.34745	0.37129	0.24376	0	0.3333	0.23496	0.16201	0.20069	0	0	0	0.25659	0.18111	0	0	0	0.14315	0.15762	0.35378	0.25426	0	0.23713	0.29549	0.21669	0	-0.22674	-0.19636	0	0.20843	0	0	0	0	0	0	0	0	-0.17587	0.40853	0.45875	0.45819
Q9HVF2	0	-0.17576	0	-0.18704	0	0	0.18384	0.18961	0.37958	0.39359	0.18904	0	0	0.24043	0	0	0	0	0	0.24988	0	-0.19008	0	0	0	0	0.35812	0.16015	0	0.23708	0.30297	0.29067	0	0	-0.14161	0	0.25856	0.16977	0	0	0	0	0.24662	0	0.14109	0	0.34357	0.43293	0.5469
Q9I4W2	-0.15838	0	0	0	0	0.18698	0.24954	0.22068	0.40519	0.41255	0.23224	0.22851	0.29781	0.24958	0.17909	0.31616	0	0	0	0.21994	0	0	0	0	0.1579	0.19356	0.32628	0.1968	0.25028	0.29689	0.47522	0.42486	0	0	0	0	0.23518	0	0	0	0	0	0	0	0	0	0.42178	0.5396	0.35549
Q9I5X3	-0.21814	0	0	0	0	0	0	0.16984	0.3723	0.42426	0.18942	0.14655	0.28485	0.19113	0.14649	0.33647	0	0	0	0.31056	0.2888	0	0	0	0	0.2679	0.39662	0	0	0.29055	0.38167	0.24355	0	0	-0.24659	0	0.26788	0	0	0	0	0	0	0	0	-0.24599	0.44255	0.52191	0.47688
Q9HT10	-0.18013	-0.15195	0	-0.20054	-0.25243	0	0	0	0.1988	0	0	0	0	0	0	0	-0.18308	0	0	0	0	-0.25637	-0.17455	0	-0.20832	0	0	0.14007	0	0	0	0	-0.3574	-0.34705	-0.26039	0	0	0	-0.31161	0	0	-0.26665	-0.22225	-0.27627	-0.22748	-0.33843	0	0.23046	0
Q9HWK1	-0.14792	0	0	-0.15877	-0.1579	0	0	0	0.22012	0.15464	0	0	0.2005	0.16579	0.19487	0	0	0	0	0	0	-0.15479	0	-0.18599	0	-0.15113	0	0.17304	0	0.1403	0	0	-0.14727	-0.17582	0	0	0	0	-0.3015	0	0	-0.25446	0	0	0	0	0.18029	0.1953	0.21145
Q9HZP6	0	0	0	0	-0.15518	0	0	0.20767	0.28479	0.15582	0	0	0	0	0.15304	0	-0.30961	0	0	0	0	-0.21363	0	-0.2216	0	0	0	0.34075	0	0	0	0.17463	-0.15684	0	0	0	0	0	0	0	0	-0.18769	-0.18544	-0.22997	0	-0.30457	0.24542	0.39765	0
G3XD21	-0.25127	-0.18224	0	0	-0.15627	0	0	0	0.22716	0.18333	0	0	0	0	0	0	-0.19608	0	0	0	0	-0.23628	-0.14517	-0.23338	0	0	0.20071	0.19684	0	0	0.23706	0.18828	-0.16416	0	0	0	0	0	0	0	0	-0.17679	-0.17595	0	0	-0.17686	0.18577	0.33806	0.2235
Q9I3F3	0	0	0	-0.19661	0	0.17579	0.15723	0	0.21387	0.25938	0.23191	0	0.46076	0.3383	0.32588	0.19613	0.16708	0	0	0.24271	0	0	0.14049	0	0	0	0.23983	0.20044	0	0.32442	0.24425	0	0	0	0	0	0.19576	0.21446	0	0	0	-0.15325	0.1498	0.28571	0.29125	0.1658	0.32822	0.30251	0.28927
Q9I6E0	0	0	0	0	0	0	0.14291	0.14466	0	0	0	0	0.24811	0	0.32309	0	0	0	0	0	-0.16358	0	0	0	0	0	0	0.37867	0.2076	0.37047	0.2528	0.18921	0	0	0.16247	0.27205	0	0	-0.15087	0	0	-0.1967	0	0	0.16722	0	0.25248	0.23817	0.1544
P0C2B2	0	0	0.15668	0	0	0.24857	0.16225	0.21817	0.26329	0.20215	0	0	0.32256	0.20877	0.35175	0.28996	0	0	0	0	0	0	0	0	0	0	0.24029	0.4366	0.24717	0.39106	0.40502	0.31562	0	0	0.20522	0.28921	0.15059	0.15923	-0.19939	0	0	0	0	0	0	0	0.31808	0.35235	0.17242
Q9HXS5	0	-0.2189	0	-0.49601	-0.28498	-0.16173	0	0	0	0	0	-0.14331	0	0.18273	0	0	0	-0.27706	0	0	0	-0.25845	-0.18498	-0.16377	0	-0.24251	0	0	-0.14275	0.15435	0	0	0	-0.32236	-0.14849	0	0	0	0	0	0	0	0.15892	0.21421	0.17733	0	0	0	0.41183
Q9HXJ2	0	-0.15208	-0.16984	-0.29268	-0.20219	0	-0.14416	0	0	0	-0.14696	-0.23629	0	0	0	0	-0.15724	-0.32163	-0.32284	-0.16609	-0.16612	-0.3236	-0.14243	0	0	0	0.21617	0	0	0	0.14714	0	0	0	0	0	0	0	-0.16379	-0.15165	0	0	0	0	0.202	0.21582	0	0	0.21162
P22567	0.19957	0	0.15877	-0.29848	0	-0.20042	0	0	0	0	0	0	0.21336	0.15656	0	0	-0.25602	-0.20217	0	-0.15907	-0.18463	-0.20103	0	-0.1498	-0.2449	-0.32454	0	0	0	0	-0.16579	-0.16478	-0.20532	-0.26232	-0.25782	0	-0.16785	0	-0.32182	0	-0.15351	0	0	0	0.15797	0	0	0	0
Q51485	0	0	0.16477	-0.3653	0	0	0	0	0	0	0.17502	0	0.24042	0.28478	0	0	0	-0.23842	0	0	-0.21819	-0.17457	0	-0.15466	0	-0.41744	-0.24133	0	0	0	0	0	0	-0.29267	0	0	-0.2597	0	0	-0.16587	0	0	0	0.17122	0	0	0	0	0
Q9I6X0	0.20807	0	0.20625	-0.30109	0	0	0	0	0	0	0.31887	0.14965	0.43303	0.45992	0.22406	0	0	0	0	0	0	0	0.15517	0	0	-0.35515	-0.23647	0	-0.17408	0	0	-0.14069	-0.17512	-0.21601	0	0	-0.19629	0	0	0	0	0	0.18609	0.37557	0.24315	0.20305	0	-0.14878	0.14545
Q9I5A2	0	0	0	-0.16053	-0.26907	0	0	0	0	0	0	0	0	0	0	0	-0.22989	-0.14243	0	-0.2224	0	-0.24998	-0.21295	-0.20295	-0.20166	-0.2854	-0.17114	0	-0.35456	0	-0.14928	-0.18253	-0.14802	-0.14705	-0.14875	-0.18811	-0.27288	-0.31506	-0.44559	-0.24102	0	0	0	0	0	-0.20255	0	0	-0.14321
Q9HZH8	0	0	0.27633	-0.16933	0	0	0.20788	0	0	0	0	-0.1463	0.21026	0	0	0	0	-0.15559	0	-0.21062	-0.22113	-0.21236	-0.1692	-0.19802	-0.19037	-0.23603	0	0	0	0.25912	0	0	0	-0.14234	0	0	0	-0.16256	-0.42599	-0.16313	0	-0.22494	0	0	0	0	0.17007	0	0
Q9I102	0	0	0	-0.26212	-0.17074	0	-0.14836	0	0	-0.1601	0	0	0	0	0.1539	0	0	-0.22533	0	0	0	-0.21828	-0.17748	0	-0.27597	-0.24114	0	0	-0.1654	0	-0.15991	-0.21208	-0.26665	-0.38608	-0.14128	0	-0.22041	-0.20145	-0.35033	0	-0.24927	0	-0.36677	0	0	-0.21176	0	0	0
Q9HXB2	-0.14726	-0.28264	-0.15024	-0.40665	-0.4328	-0.26186	-0.15891	-0.14443	-0.21965	-0.17233	0	-0.16641	0	0	-0.34925	-0.30385	-0.31848	-0.25792	-0.37232	-0.14239	-0.19698	-0.33461	-0.18422	-0.28876	-0.15108	-0.25738	0	-0.17989	-0.27774	0	0	-0.17132	-0.1862	-0.16037	-0.23489	-0.2341	0	0	0	-0.20651	0	-0.16909	0.31175	0	0	-0.27123	0	0	0
Q9I2A8	-0.27117	-0.1884	-0.16818	-0.29556	-0.27184	-0.22633	-0.15044	-0.15568	0	0	0	0	0	0	-0.32684	-0.14519	0	-0.15866	-0.19327	0	0	-0.22765	-0.24851	-0.19538	0	0	0	-0.18998	-0.16262	0	0	0	0	0	0	-0.28075	-0.14157	0	0	0	0	0	0.22728	0	0	0	0	0	0.33205
Q9HXH4	0.20585	0	0	-0.14159	0	-0.21927	0	0	0	0	0	0	0	0	0	0	-0.19956	-0.36782	-0.15176	0	0	0	-0.17399	0	-0.18159	-0.23708	-0.24505	0.14029	0	0	0	0	0	-0.24159	0	0	-0.16499	0	0.23613	0	0.22672	0	-0.1406	0	0	0	0	0	0
P37452	0.3422	0	0.43363	-0.15631	0	0	0.20784	0	0	0	0.30636	0	0.17941	0.25298	0.18222	0	0	0	0.15281	0	-0.19735	0	0	0	0	-0.23537	0	0.16037	0	0	0	0	0	0	0	0.28417	0	0	0	-0.18505	0	0	0.30262	0	0.19829	0	0	0	-0.23972
Q9HUE4	0	-0.15046	0	-0.27206	-0.19192	0	0	0	0	0	0.18609	0	0	0.22404	0	0	0	0	0	0	0	0	0	0	0	-0.29917	-0.15834	0	-0.3616	-0.28433	-0.2773	-0.28431	-0.26831	-0.18159	0	-0.1692	-0.18526	0	0	-0.26596	0	0	0	0.26081	0	0	0	-0.2657	0.16319
P34003	0	0	0	-0.15164	-0.20567	-0.27725	0	-0.22597	-0.22596	-0.20964	0	0	0	0	-0.16185	-0.20975	-0.25908	-0.29146	-0.20331	-0.24788	-0.2052	-0.14181	-0.22824	-0.18065	-0.22499	-0.50062	-0.44249	-0.14956	-0.26139	-0.3656	-0.35291	-0.33922	-0.30113	-0.23382	-0.17608	-0.26207	-0.45106	0	0	-0.29024	-0.14343	0	0	0	0	0	-0.31641	-0.33907	-0.24123
Q9HT15	0	0	0.14785	-0.16744	0	-0.21281	0	-0.16842	-0.21486	0	0	0	0	0.15944	0	0	0	0	0.18442	-0.17414	-0.18012	0	0	-0.14321	0	-0.21775	-0.2823	0	0	0	0	0	0	0	0	0	-0.37687	0	0	0	0	0	0	0	0	0.25219	-0.17145	0	0
Q9I2Q7	0	0	0	-0.21788	-0.14425	-0.28697	-0.16308	-0.16199	-0.32272	-0.28753	0	-0.20968	0	0	-0.1728	-0.21741	-0.32664	-0.43556	-0.18023	-0.49013	-0.40047	-0.27525	-0.37912	-0.36471	0	-0.21296	-0.2922	0	0	0	0	0	0	0	0	0	-0.38729	-0.18487	0	0	0	-0.23004	0	0	0	0	-0.26841	0	-0.17639
Q9HTQ4	0.15026	0	0.18751	-0.19605	-0.15852	-0.23483	0	0	-0.1937	0	0	0	0.21003	0.18192	-0.19608	0	-0.26048	-0.34484	0	-0.25603	-0.21721	-0.24813	-0.31097	-0.17521	0	-0.31372	-0.16338	0	0	0	0	0	0	0	-0.14361	0	-0.17488	0	0	0	0	-0.24295	0.17069	0.1431	0	0	0	0	0
P57708	-0.18009	-0.20078	-0.16005	-0.32631	-0.44115	-0.22684	-0.28544	-0.24395	-0.27423	-0.21249	0	0	-0.21478	0	-0.37285	-0.24766	-0.21365	-0.20691	-0.2152	-0.2127	-0.2209	-0.35689	-0.33735	-0.28672	-0.39099	-0.42747	-0.46541	-0.36092	-0.41852	-0.4175	-0.34844	-0.30695	-0.40448	-0.29927	-0.33987	-0.398	-0.46873	-0.31729	0	-0.14426	0	0	0	0	-0.31484	-0.34239	-0.32735	-0.35026	0
Q9I500	0	0	0	0	-0.20156	-0.19551	-0.16643	0	-0.22177	-0.28677	0	0	0	0	0	0	0	0	0	-0.22122	-0.255	-0.27023	-0.21828	-0.39594	-0.27437	-0.31884	-0.4844	-0.17724	0	-0.33077	-0.2232	-0.22355	-0.30793	0	-0.18553	0	-0.45175	-0.27044	0	-0.1834	-0.20436	-0.18723	-0.20195	-0.23599	-0.3467	-0.35259	0	0	0
P34002	-0.36986	0	-0.27173	-0.21392	-0.36418	-0.17901	-0.37163	-0.41922	-0.33523	-0.28545	-0.46306	-0.30148	-0.18542	-0.31299	0	0	0	-0.14204	0	-0.25983	-0.14001	-0.2257	-0.34872	-0.27647	-0.45779	-0.38463	-0.42363	-0.38533	-0.43574	-0.40541	-0.44248	-0.51321	-0.54362	-0.47061	-0.42303	-0.50804	-0.57767	-0.60977	-0.65955	-0.37765	-0.39353	-0.31869	-0.58594	-0.41969	-0.50601	-0.23278	-0.31947	-0.40715	-0.23287
Q9HVH7	0	0	0.1785	0	0	0	0	0	0	0	0	0	0	0.14317	0.147	0.29451	0	0	0.18354	0	0	-0.14081	0	0	-0.38131	-0.39942	-0.30524	-0.20678	-0.25659	-0.34021	-0.20292	-0.19525	-0.2672	-0.2093	-0.2237	0	-0.31893	-0.20061	-0.41029	-0.34017	-0.3094	0	-0.26837	-0.15709	-0.28581	0	0	-0.15234	0
G3XD54	0	-0.16113	0	0	-0.31409	0	0	0	-0.14214	0	-0.15459	0	0	0	0	-0.14045	0	0.17966	0	-0.15158	0	0	0	-0.14697	-0.31429	-0.39594	-0.55397	-0.38431	-0.31232	-0.35642	-0.36626	-0.30208	-0.33427	-0.2711	-0.33386	-0.32816	-0.44432	-0.33422	-0.23508	0.14309	0.14894	0	-0.28297	-0.2643	-0.21269	0	-0.21042	-0.26262	-0.19641
Q9HXJ9	-0.14938	0	0	0	0	0	0	-0.29193	-0.31995	-0.16893	-0.17909	0	0	0	0	0	0	0	0	0	0	0	-0.16403	0	-0.2206	-0.25114	-0.35046	-0.47476	-0.24845	-0.18116	-0.18287	-0.23711	0	0	-0.24995	-0.40965	-0.3615	-0.54027	-0.35336	-0.24116	-0.30003	-0.14412	-0.25799	-0.16756	-0.35823	0	-0.15499	-0.27606	-0.35574
Q9HVY9	0	0	0	0	-0.33431	0	0	0	0	0	0	0	0	0.2096	-0.16622	0	0	0	0	0	0	0	0	0	-0.42671	-0.53538	-0.4472	-0.51132	-0.53645	-0.41713	-0.45952	-0.3789	-0.3057	-0.29567	-0.30461	-0.46727	-0.2912	-0.16838	-0.23732	-0.21279	0	0	0	0	-0.2157	0	-0.1994	-0.39437	0
Q9I6A1	0	0.20803	0	0	-0.16936	0	0	0	0	0	0	0	0	0	0	0	0	0	0	0	0	0	0	0	-0.3312	-0.54718	-0.43462	-0.25451	-0.39037	-0.39024	-0.4077	-0.41062	-0.21423	-0.15821	0	-0.24336	-0.34453	0	-0.3661	-0.32034	-0.18118	0	-0.15986	0	-0.18874	0	0	-0.23019	-0.16042
P23747	-0.17587	0	0	0	0	0	0	0	0	0	0	0	0	0	0	0.24891	0	0	0	-0.16901	0	0	0	-0.15396	-0.20717	-0.22407	-0.14976	-0.33248	-0.35021	0	0	0	0	0	-0.18461	-0.2669	0	-0.15805	-0.2445	-0.24359	0	0	-0.20732	0	-0.30301	-0.20269	0	-0.18945	0
Q9I6M1	-0.18702	0	0	0	-0.23751	0	0	0	0	0	0	0	0	0	0	0	0	0	0	0	0	0	0	-0.19719	-0.25311	-0.23586	-0.16979	-0.28959	-0.37609	-0.33827	-0.30304	-0.18139	-0.28269	-0.20035	-0.24077	-0.29705	-0.21032	-0.24684	-0.19558	0	-0.21757	0	-0.22683	0	-0.23465	-0.25888	0	0	0
Q9I584	-0.2305	0	0	0	0	0	0	0	0	0	0	0.16186	0	0	0	0.24695	0.19675	0.25691	0.29954	0	0	0	0	0	-0.30027	0	-0.22941	-0.3514	-0.24576	-0.17078	-0.195	0	-0.16942	0	-0.27427	-0.32711	-0.23703	-0.30472	-0.24087	0	-0.26103	0	-0.21191	-0.16006	-0.27847	-0.20611	0	-0.14169	0
Q9HX36	0	0	0	0	-0.18863	0.18759	0	0	0	0	-0.15932	0	0	0	0	0.23587	0	0	0	0	0	0	0	0	-0.55353	-0.3268	-0.29524	-0.41392	-0.54899	-0.40372	-0.43581	-0.37232	-0.42341	-0.28263	-0.29662	-0.34282	-0.26762	-0.30974	-0.46139	-0.19828	-0.24339	0	-0.27046	-0.18852	-0.3307	-0.27444	-0.15136	-0.3319	0
P42810	0	-0.14257	0	-0.21336	-0.21131	0	0	0	0	0	0	0	0	0.25904	0	0	0	0.19515	0	0.21749	0	0	0.19954	0	-0.34711	-0.31018	-0.14791	-0.33366	-0.426	-0.39816	-0.39715	-0.25381	-0.39355	-0.30319	-0.3239	-0.28388	-0.15745	0	-0.1808	-0.18039	-0.28984	0.15692	0	0	0	-0.21435	0	-0.22405	0
Q9HWV9	0	0	0	0	0	0.25081	0	0	0.18936	0.2561	0	0.18562	0.19033	0.26616	0	0.30122	0.32402	0.22224	0.18099	0.36041	0.41033	0	0.23551	0.23354	-0.26937	-0.27668	-0.20175	-0.42284	-0.51123	-0.41195	-0.38805	-0.36044	-0.42879	-0.38736	-0.37523	-0.39396	-0.16594	0	-0.19218	0	-0.20976	0	-0.19479	0	-0.20386	0	0	-0.26151	0.21498
Q9I6Y4	-0.30265	0	0	-0.16567	0	0	0	-0.22226	-0.18265	0	0	-0.15532	0	0	0	0.17099	0.14215	0	0.1946	0	0	0.19666	0	0	-0.17235	-0.14153	0	-0.22946	-0.28355	-0.21216	-0.27841	-0.29668	-0.22416	-0.24393	-0.14196	-0.31461	-0.23739	-0.32849	-0.32724	-0.5346	-0.41234	0	0	0	0	0.1538	0	-0.29555	0
Q9HZ93	0	0.20728	0	0	0.16014	0.23812	0	0	0	0	0	0	0.27118	0	0.26386	0.33391	0.24685	0	0.2186	0.24856	0.21006	0.20218	0.21048	0.26007	0	0	0	0	0	0	0	0	0	0	0	0	0	0	-0.39445	-0.28279	-0.32958	0	0	0	0	0.28759	0	-0.1522	0
Q9HVA3	0	0	0	0	0	0	0	-0.14173	0	0.14555	0	0	0	0.16616	0	0.25583	0.28889	0.23159	0.33059	0	0	0.1908	0	0	-0.21655	-0.26682	-0.28846	-0.4477	-0.29678	-0.35738	-0.23712	-0.26238	-0.29382	-0.23124	-0.30515	-0.3628	-0.37274	-0.30629	-0.41805	0	-0.19515	0	-0.14081	0	-0.17069	0	-0.21606	-0.28035	0
Q51467	0	0	-0.14821	0	0	0	0	-0.15739	0	0.17473	0	0	0.20094	0.17927	0	0	0.31	0.15081	0.18618	0.30936	0.17988	0	0	0	-0.16388	-0.24773	-0.19653	-0.4076	-0.29051	-0.31979	-0.24495	-0.32357	-0.28566	-0.19751	-0.25314	-0.35487	-0.23579	-0.22517	-0.15494	0	-0.33898	0	0	0.23307	0	0	0	-0.20034	0.25796
Q9HZG6	0	0	0.21561	0	0	0	0	-0.19763	-0.17946	0	0.1574	0	0.22774	0	0	0	0.18049	0.21208	0.24881	0.17309	0	0	0	0	-0.34648	-0.26992	-0.20608	-0.23746	-0.21429	-0.21256	-0.28154	-0.3006	-0.18801	-0.2781	-0.32758	-0.23277	-0.24616	-0.33174	-0.38325	-0.35171	-0.43756	0.1613	0	0	0	0	0	0	-0.23196
Q9I657	-0.15611	0	0	-0.16115	0	0	0	0	0	0	0	0	0	0	0.18684	0.18446	0.48354	0.21774	0.31095	0.247	0.16791	0	0	0	-0.22381	-0.17336	0	-0.3326	-0.24824	0	0	-0.20105	0	-0.29592	-0.19987	-0.28933	0	-0.19568	-0.30175	0	-0.24352	0.18214	-0.15093	0	0	0	0	-0.18715	0.31829
Q9HUL2	-0.15973	0	0	0	0	0	0.24298	0	0	0.16201	0.16737	0	0	0.30146	0	0	0.44408	0.26252	0.32753	0.27892	0	0	0	0	-0.21134	-0.20766	-0.14329	-0.24973	0	0	0	0	0	-0.27664	-0.18028	-0.20362	0	0	-0.24942	0	-0.28817	0.22852	0	0	0	0	0.14119	0	0.33196
Q9I1N4	-0.36534	-0.43814	-0.48486	-0.56066	-0.42516	-0.37585	-0.58687	-0.62927	-0.51527	-0.44969	-0.50693	-0.53026	-0.59665	-0.46286	-0.64626	-0.51425	-0.2144	-0.47727	-0.50066	-0.46065	-0.33089	-0.38958	-0.47299	-0.35423	0	-0.26852	-0.16637	-0.54899	-0.42064	-0.30435	-0.2724	-0.35353	-0.29352	-0.36592	-0.3148	-0.44271	-0.41628	-0.3952	-0.14797	0	-0.2249	0	-0.16649	0	-0.24302	0	-0.66773	-0.57647	0
Q9HYE0	-0.41675	-0.52779	-0.70821	-0.65305	-0.60766	-0.66326	-0.75121	-0.77914	-0.77138	-0.64673	-0.71489	-0.70503	-0.68415	-0.6599	-0.64253	-0.61624	-0.41848	-0.57662	-0.58818	-0.50559	-0.49495	-0.49005	-0.61879	-0.48934	-0.34718	-0.35926	-0.31701	-0.41968	-0.45849	-0.39805	-0.50103	-0.53373	-0.47252	-0.55128	-0.33821	-0.58208	-0.58267	-0.52069	-0.18297	-0.37387	-0.23619	-0.23499	-0.26943	-0.31213	-0.20796	-0.15387	-0.75103	-0.70991	-0.14275
Q9I524	-0.27457	-0.33908	-0.44242	-0.45563	-0.33952	-0.30447	-0.57135	-0.62887	-0.38753	-0.29401	-0.47337	-0.44007	-0.39494	-0.46736	-0.55702	-0.22771	-0.25247	-0.40912	-0.41777	-0.17544	0	-0.22149	-0.34937	0	-0.19195	-0.1556	0	-0.37215	-0.49083	-0.35702	-0.35733	-0.39838	-0.3894	-0.39838	-0.31143	-0.43058	-0.3342	-0.37188	-0.17864	-0.30073	-0.24853	0	0	0	-0.17273	0	-0.54347	-0.47919	0
G3XD97	0	-0.2112	-0.28769	-0.47964	-0.48534	-0.40759	-0.50697	-0.63602	-0.56945	-0.45445	-0.4616	-0.4399	-0.27446	-0.42275	-0.41791	-0.33101	-0.218	-0.30057	-0.2849	-0.27759	-0.17045	-0.17617	-0.3763	0	-0.53639	-0.49184	-0.49766	-0.56059	-0.6148	-0.53711	-0.64831	-0.71491	-0.52759	-0.52741	-0.49074	-0.56539	-0.52269	-0.47336	-0.26952	-0.30891	0	-0.30041	0	-0.2456	-0.26398	-0.21153	-0.60829	-0.60724	-0.33356
Q9HXZ9	0	-0.28006	-0.22034	-0.41708	-0.42078	-0.24458	-0.50131	-0.58059	-0.41347	-0.36796	-0.29592	-0.24945	-0.20896	-0.25899	-0.2746	-0.26757	-0.16815	0	-0.20595	-0.16147	-0.17849	0	-0.24489	0	-0.40058	-0.39047	-0.33714	-0.39571	-0.45932	-0.54687	-0.54207	-0.58301	-0.52277	-0.39848	-0.40141	-0.36462	-0.47861	-0.39494	-0.24927	-0.36275	-0.23387	0	0	0	-0.21611	0	-0.5899	-0.54194	-0.38723
Q9I370	0	-0.17024	-0.23054	-0.53769	-0.28969	-0.30054	-0.34879	-0.44245	-0.39161	-0.3797	-0.29426	-0.49097	-0.34132	-0.27442	-0.56058	-0.47239	-0.31984	-0.45	-0.44073	-0.34745	-0.30729	-0.40027	-0.27945	-0.20962	-0.22227	-0.41402	-0.21052	-0.23253	-0.48692	-0.25181	-0.44279	-0.42419	-0.31482	-0.42107	-0.15494	-0.22278	-0.31256	-0.14108	-0.27969	-0.25028	-0.17773	-0.22249	0	0	0	0	-0.52528	-0.52272	0
Q9HU69	-0.14479	0	-0.18217	-0.27547	-0.19162	-0.33459	-0.39044	-0.46324	-0.28805	-0.38381	-0.32343	-0.26985	-0.33601	-0.35157	-0.27949	-0.30861	-0.23294	-0.2296	-0.2409	-0.3139	-0.26478	0	-0.26402	0	-0.32333	-0.33763	-0.30164	-0.29209	-0.38548	-0.42285	-0.4856	-0.50234	-0.38977	-0.29163	-0.20789	-0.2484	-0.43299	-0.21136	-0.31989	-0.32917	-0.30411	0	0	-0.18975	-0.25909	0	-0.57616	-0.46481	-0.28661
Q9HVH5	0	0	-0.29294	-0.41814	-0.35867	-0.38779	-0.4435	-0.52599	-0.48272	-0.40892	-0.33325	-0.34991	-0.36063	-0.40178	-0.43213	-0.40122	-0.27344	-0.30244	-0.36491	-0.3694	-0.32629	-0.33326	-0.38967	-0.15134	-0.46117	-0.41627	-0.39275	-0.4416	-0.37012	-0.33583	-0.45692	-0.52065	-0.39556	-0.33329	-0.30919	-0.31452	-0.31613	-0.17316	-0.14735	0	0	-0.43084	0	-0.16053	-0.27873	-0.19134	-0.58662	-0.41923	-0.2038
Q9HY56	-0.23146	-0.29731	-0.38119	-0.4807	-0.40462	-0.4381	-0.54463	-0.6704	-0.61277	-0.54438	-0.5638	-0.57486	-0.49768	-0.57493	-0.54899	-0.52425	-0.37068	-0.43844	-0.47088	-0.41861	-0.42328	-0.2716	-0.44022	-0.25335	-0.30775	-0.34123	-0.26624	-0.2757	-0.44181	-0.44653	-0.53938	-0.50175	-0.36654	-0.45932	-0.20849	-0.36105	-0.46161	-0.40341	-0.34336	-0.44687	-0.27434	-0.16161	0	-0.26781	0	0	-0.67581	-0.60914	-0.37211
G3XD70	0	-0.35182	-0.39144	-0.56701	-0.48186	-0.31312	-0.48489	-0.46257	-0.43834	-0.3984	-0.45932	-0.43458	-0.36381	-0.33304	-0.4477	-0.52086	-0.19549	-0.27253	-0.35274	-0.26483	-0.24997	-0.22766	-0.24606	-0.16605	-0.37864	-0.46025	-0.39109	-0.37241	-0.53058	-0.48418	-0.62126	-0.57063	-0.44453	-0.52149	-0.28483	-0.37267	-0.40374	-0.25638	-0.21126	-0.14819	0	-0.16555	0	0	0	0	-0.65105	-0.65548	-0.15614
Q9I2S3	0	-0.20253	0	-0.30402	-0.37102	0	-0.19815	-0.35993	-0.25262	-0.32367	-0.15571	-0.18473	-0.15988	0	-0.47041	-0.41052	-0.25941	-0.30076	-0.38441	-0.24863	-0.30259	-0.20614	-0.26713	0	-0.45552	-0.63814	-0.43719	-0.42081	-0.54717	-0.58047	-0.55929	-0.41559	-0.37562	-0.39279	-0.36279	-0.25689	-0.42463	-0.27943	-0.30872	-0.21419	-0.26497	0	0	0	-0.22297	0	-0.55018	-0.55057	-0.36398
P33640	0	-0.25211	0	-0.39657	-0.30004	-0.26185	0	-0.32993	-0.45222	-0.33421	0	-0.25601	0	0	-0.26087	-0.37329	0	-0.22194	-0.15344	-0.2727	-0.26078	0	-0.16961	-0.16392	-0.2574	-0.56812	-0.41857	-0.35642	-0.45989	-0.33273	-0.44212	-0.37351	-0.18068	-0.41148	-0.22219	-0.31395	-0.45556	-0.32189	-0.29154	-0.34814	-0.22807	0	0	0	0	0.18316	-0.43216	-0.64845	-0.29024
Q9I7B7	-0.27074	-0.22213	-0.37015	-0.3562	-0.44399	-0.36737	-0.38174	-0.39313	-0.42615	-0.33981	-0.4101	-0.30226	-0.37091	-0.25223	-0.22125	-0.26976	0	0	-0.15264	-0.33302	-0.1552	0	-0.2462	-0.23915	-0.39465	-0.42324	-0.35231	-0.48974	-0.59695	-0.38555	-0.58514	-0.59314	-0.41669	-0.39339	-0.31671	-0.51766	-0.4872	-0.41032	-0.47415	-0.34252	-0.14681	0	-0.17199	-0.21999	-0.17694	0	-0.49466	-0.6855	-0.19144
Q9HUM1	0	0	0	-0.29388	-0.41384	-0.18461	-0.26484	-0.3367	-0.40865	-0.24008	-0.29446	-0.30611	-0.22565	-0.26481	-0.50901	-0.28463	-0.25219	-0.29673	-0.35798	-0.33616	0	-0.23122	-0.28121	0	-0.33514	-0.42131	-0.39795	-0.50457	-0.62704	-0.32117	-0.45297	-0.44696	-0.25501	-0.27149	-0.26641	-0.41054	-0.23882	-0.27033	-0.18468	0	0.24685	-0.3908	0	0	-0.18951	0	-0.4023	-0.44255	-0.20098
Q9HVZ3	-0.18008	0	-0.1574	-0.34153	-0.35494	-0.22969	-0.18237	-0.30245	-0.27267	-0.18014	-0.18256	-0.19983	-0.21569	-0.21909	-0.49285	-0.32737	0	-0.21374	-0.29242	0	0	-0.23137	-0.28364	0	-0.49823	-0.39308	-0.42217	-0.47411	-0.58469	-0.42577	-0.5344	-0.4133	-0.41	-0.53835	-0.49142	-0.48646	-0.29571	-0.29172	-0.16263	0	0	-0.25117	0	-0.28323	-0.35442	-0.38708	-0.2791	-0.31488	0
Q9HU78	-0.14179	0	0	-0.27056	-0.24326	-0.22192	-0.15849	-0.40916	-0.34476	-0.34444	-0.21614	-0.28171	0	-0.28554	-0.20442	-0.3015	0	0	0	0	-0.18618	0	-0.17069	0	-0.45033	-0.46851	-0.42712	-0.51659	-0.37416	-0.36254	-0.52412	-0.60292	-0.28654	-0.35301	-0.35378	-0.34015	-0.29062	-0.34852	-0.39803	-0.18081	-0.37938	-0.29165	-0.18076	-0.14548	-0.30228	-0.21357	-0.28318	-0.31686	-0.26195
Q9HU59	0	0	0	-0.20884	-0.27	-0.22711	0	-0.27504	-0.38774	-0.3786	-0.26752	-0.40624	-0.37031	-0.30493	-0.42985	-0.33431	0	-0.14597	-0.16991	-0.26046	-0.30324	-0.37435	-0.35211	-0.24813	-0.43293	-0.34997	-0.3273	-0.29469	-0.36289	-0.29936	-0.38978	-0.27833	0	-0.29196	-0.22121	-0.23317	-0.27274	-0.32155	-0.34628	-0.32452	-0.15559	0	0	-0.41865	-0.17622	-0.23724	-0.22094	-0.26975	-0.20109
Q9ZI86	0	0	0	0	0	-0.47422	0	-0.23052	-0.34177	-0.4747	-0.29905	-0.34982	-0.33978	-0.30203	-0.37824	-0.37791	-0.44279	-0.26922	-0.25496	-0.37895	-0.39916	-0.26758	-0.34731	-0.41825	-0.35573	-0.20971	-0.28069	0	0	-0.25566	-0.34606	-0.18967	-0.19359	0	-0.1865	-0.14964	-0.39701	-0.31248	-0.20466	-0.19655	-0.25953	0	-0.33409	-0.44163	-0.2128	-0.28277	-0.34021	-0.21328	-0.45052
Q9I5V1	-0.18641	-0.18607	-0.20607	-0.18093	-0.28989	-0.23345	-0.39686	-0.40568	-0.37508	-0.2565	-0.38873	-0.29237	-0.22058	-0.29569	-0.25087	-0.28868	0	0	-0.18251	-0.16129	-0.1869	0	-0.24167	0	-0.23395	-0.21356	-0.38963	-0.3647	-0.34266	-0.55067	-0.44171	-0.38255	-0.41959	-0.26437	-0.22935	-0.50668	-0.5038	-0.39633	0	-0.30427	-0.2033	0	-0.25442	-0.37491	-0.1542	0	-0.44066	-0.34496	-0.20381
Q9HY19	0	0	-0.19241	0	-0.23759	-0.3799	-0.38637	-0.38964	-0.37073	-0.43955	-0.41449	-0.20165	-0.35243	-0.35987	-0.26262	-0.41247	-0.29829	-0.18867	-0.18314	-0.33871	-0.34681	0	-0.36051	-0.22867	-0.38346	-0.28995	-0.586	-0.25331	-0.19475	-0.55722	-0.48366	-0.36672	-0.43256	-0.21456	-0.26331	-0.29914	-0.59987	-0.40895	0	0	-0.14844	0	-0.37379	-0.47862	-0.37491	-0.19776	-0.56655	-0.38893	-0.45951
Q9I045	-0.20425	-0.3417	-0.3245	-0.55826	-0.56866	-0.44364	-0.43326	-0.50922	-0.63711	-0.47106	-0.45871	-0.41115	-0.39305	-0.35911	-0.28945	-0.47251	0	-0.16742	-0.27335	-0.38297	-0.35612	-0.29998	-0.40285	-0.36024	-0.53347	-0.54009	-0.54606	-0.59372	-0.49949	-0.41602	-0.55934	-0.52689	-0.43657	-0.58663	-0.46483	-0.52798	-0.49261	-0.4425	-0.26877	-0.16977	0	-0.33189	-0.2617	-0.39067	-0.2735	-0.20015	-0.56248	-0.58365	-0.23999
Q9HTQ3	-0.14612	-0.37269	-0.21008	-0.4537	-0.40799	-0.45863	-0.32057	-0.42602	-0.56933	-0.53353	-0.43492	-0.41689	-0.365	-0.36987	-0.20538	-0.46836	0	-0.21136	0	-0.44075	-0.35437	0	-0.36521	-0.34884	-0.3099	-0.37306	-0.45499	-0.37512	-0.18329	-0.24511	-0.33414	-0.35806	-0.23822	-0.47712	-0.41965	-0.30474	-0.43165	-0.46866	-0.23026	0	0	-0.19187	-0.28922	-0.34783	-0.2452	-0.15995	-0.52169	-0.49373	-0.41305
Q9HV40	0	-0.30437	-0.36967	-0.44707	-0.60004	-0.3581	-0.50779	-0.58162	-0.50737	-0.53499	-0.62714	-0.51538	-0.5079	-0.48533	-0.5554	-0.48416	-0.37914	-0.37481	-0.4039	-0.46097	-0.44349	-0.55608	-0.60615	-0.34821	-0.66201	-0.59238	-0.50654	-0.41081	-0.50861	-0.58669	-0.64352	-0.5919	-0.52368	-0.53993	-0.45033	-0.36133	-0.54609	-0.49419	-0.53254	-0.16108	0	-0.26477	-0.29899	-0.44316	-0.34055	-0.35619	-0.65913	-0.55198	-0.35532
Q9HVG4	-0.14976	-0.29082	-0.19209	-0.43215	-0.56482	-0.39445	-0.47277	-0.55782	-0.52759	-0.50323	-0.41983	-0.33883	-0.36688	-0.41861	-0.54914	-0.51536	-0.45689	-0.42036	-0.58357	-0.437	-0.38958	-0.28987	-0.49411	-0.35809	-0.58485	-0.5859	-0.50749	-0.5367	-0.65568	-0.6877	-0.69668	-0.56009	-0.52643	-0.55378	-0.52328	-0.49606	-0.54122	-0.52398	-0.34539	-0.29028	-0.22878	-0.22186	-0.31748	-0.43147	-0.4793	-0.45522	-0.62078	-0.52926	-0.49856
Q9HVM6	-0.28193	-0.39849	-0.24873	-0.36437	-0.41906	-0.367	-0.4267	-0.57592	-0.50803	-0.48635	-0.48197	-0.44987	-0.47393	-0.493	-0.50943	-0.33472	-0.2943	-0.45022	-0.45204	-0.41405	-0.33803	-0.31816	-0.53797	-0.40077	-0.30353	-0.37152	-0.2571	-0.40946	-0.53484	-0.43328	-0.42513	-0.3803	-0.3006	-0.42804	-0.33828	-0.40287	-0.49398	-0.55238	-0.37415	-0.40115	-0.37731	0	-0.38017	-0.35551	-0.3716	-0.30846	-0.43847	-0.4639	-0.27606
P57714	-0.41098	-0.43859	-0.40559	-0.55882	-0.71213	-0.61561	-0.67104	-0.79395	-0.75951	-0.73241	-0.70611	-0.68524	-0.58733	-0.61353	-0.65168	-0.59787	-0.55687	-0.54578	-0.58405	-0.61242	-0.53643	-0.54719	-0.72239	-0.62065	-0.62279	-0.63843	-0.62646	-0.66638	-0.64496	-0.69857	-0.70849	-0.69968	-0.6742	-0.65787	-0.6653	-0.74301	-0.80742	-0.81134	-0.51394	-0.53004	-0.41489	-0.4052	-0.53406	-0.64297	-0.62702	-0.48939	-0.77891	-0.65852	-0.53176
G3XCZ5	-0.40035	-0.41752	-0.43581	-0.48315	-0.69419	-0.71617	-0.71365	-0.7966	-0.82016	-0.78536	-0.64962	-0.63118	-0.61546	-0.62984	-0.62779	-0.63195	-0.59526	-0.51134	-0.54806	-0.61903	-0.57959	-0.54839	-0.72588	-0.68734	-0.58902	-0.58239	-0.70603	-0.63481	-0.52669	-0.68172	-0.67038	-0.68271	-0.67714	-0.5137	-0.6176	-0.72023	-0.85908	-0.82512	-0.30429	-0.48825	-0.41747	-0.43484	-0.47259	-0.62579	-0.67015	-0.51228	-0.75935	-0.60932	-0.55082
O50174	-0.36315	-0.39416	-0.3167	-0.47455	-0.59666	-0.62089	-0.60054	-0.73287	-0.78131	-0.66137	-0.50548	-0.50551	-0.41684	-0.56901	-0.47052	-0.46641	-0.42194	-0.37839	-0.40764	-0.46804	-0.39731	-0.38924	-0.59588	-0.54192	-0.56971	-0.50588	-0.62706	-0.61847	-0.59235	-0.63066	-0.68329	-0.69348	-0.65087	-0.5721	-0.64711	-0.7185	-0.77898	-0.81675	-0.33116	-0.46946	-0.43252	-0.39408	-0.42313	-0.55825	-0.60324	-0.51225	-0.56251	-0.53091	-0.51855
Q9I0L1	-0.36298	-0.4715	-0.43123	-0.6061	-0.65282	-0.61426	-0.6739	-0.71404	-0.69857	-0.64514	-0.65471	-0.62224	-0.5375	-0.58702	-0.58546	-0.57051	-0.47895	-0.46039	-0.49349	-0.50087	-0.48665	-0.48107	-0.61367	-0.56629	-0.62636	-0.56232	-0.60519	-0.58601	-0.63178	-0.73689	-0.74704	-0.67176	-0.73776	-0.69134	-0.63494	-0.69644	-0.79694	-0.73291	-0.38591	-0.43383	-0.36546	-0.34833	-0.4895	-0.58599	-0.49585	-0.46244	-0.74966	-0.62655	-0.37996
Q9HVA1	-0.43194	-0.40847	-0.53057	-0.42859	-0.59988	-0.59743	-0.71629	-0.74168	-0.72569	-0.70927	-0.75087	-0.66891	-0.7142	-0.82037	-0.66753	-0.58022	-0.61095	-0.51643	-0.58464	-0.64033	-0.51591	-0.5866	-0.72702	-0.575	-0.47361	-0.32373	-0.45173	-0.50782	-0.43194	-0.60498	-0.58165	-0.56147	-0.62099	-0.49164	-0.58418	-0.58532	-0.64194	-0.73226	-0.33621	-0.30835	-0.28082	-0.51242	-0.51541	-0.70397	-0.66857	-0.54452	-0.71598	-0.47026	-0.52264
Q9I037	-0.34707	-0.383	-0.38034	-0.42665	-0.58027	-0.68348	-0.54565	-0.65462	-0.73266	-0.63691	-0.50708	-0.52993	-0.52713	-0.66282	-0.51904	-0.53366	-0.47584	-0.39778	-0.45868	-0.47746	-0.48239	-0.46899	-0.63222	-0.58232	-0.50773	-0.37437	-0.50242	-0.45518	-0.40577	-0.48472	-0.53894	-0.52254	-0.51168	-0.44996	-0.52941	-0.53719	-0.59613	-0.68117	-0.15015	-0.33936	-0.28734	-0.4432	-0.3403	-0.5751	-0.54316	-0.52219	-0.44997	-0.33446	-0.39145
Q9I0K8	-0.32251	-0.39659	-0.38112	-0.50619	-0.57869	-0.74233	-0.63068	-0.76414	-0.85503	-0.81844	-0.635	-0.69675	-0.53695	-0.65336	-0.50848	-0.64329	-0.54376	-0.48246	-0.43604	-0.63413	-0.6223	-0.47631	-0.66306	-0.66152	-0.48427	-0.47941	-0.61213	-0.48882	-0.32265	-0.47889	-0.53604	-0.59202	-0.54463	-0.4754	-0.53469	-0.55569	-0.76588	-0.79107	-0.30923	-0.4274	-0.37273	-0.47362	-0.40446	-0.56143	-0.50971	-0.38335	-0.70558	-0.53397	-0.6046
Q9HXP3	-0.41429	-0.489	-0.52689	-0.56003	-0.68656	-0.81625	-0.66758	-0.75955	-0.74253	-0.71112	-0.6201	-0.68005	-0.59801	-0.73312	-0.6459	-0.64117	-0.6524	-0.53716	-0.56243	-0.5552	-0.53975	-0.55751	-0.72712	-0.62783	-0.51315	-0.36516	-0.44708	-0.42376	-0.40332	-0.44484	-0.52769	-0.58391	-0.61572	-0.52181	-0.63509	-0.59115	-0.64605	-0.73544	-0.1932	-0.38618	-0.28482	-0.50984	-0.26363	-0.58472	-0.55184	-0.57921	-0.58225	-0.38175	-0.4123
Q9HYN9	-0.3726	-0.49292	-0.43457	-0.55486	-0.63846	-0.63855	-0.70582	-0.76738	-0.76928	-0.71976	-0.60627	-0.63184	-0.52403	-0.66268	-0.54713	-0.56716	-0.53901	-0.50824	-0.48977	-0.55426	-0.53309	-0.55522	-0.70626	-0.58457	-0.50598	-0.41277	-0.55926	-0.46472	-0.45051	-0.58366	-0.56342	-0.59425	-0.69119	-0.56722	-0.6088	-0.6258	-0.78473	-0.77802	-0.24778	-0.41815	-0.37487	-0.4401	-0.37863	-0.61076	-0.56276	-0.5194	-0.65538	-0.47499	-0.43899
Q9I426	-0.25051	-0.24529	-0.27428	-0.26781	-0.52669	-0.54435	-0.41936	-0.59817	-0.66024	-0.66369	-0.46229	-0.53478	-0.48141	-0.48525	-0.50796	-0.47691	-0.45001	-0.41888	-0.43257	-0.5279	-0.46102	-0.46342	-0.60232	-0.51758	-0.47021	-0.47539	-0.52911	-0.52604	-0.44148	-0.39555	-0.46259	-0.52116	-0.3925	-0.27675	-0.43197	-0.5231	-0.59721	-0.6542	-0.26728	-0.42735	-0.33879	-0.3599	-0.29996	-0.49405	-0.5278	-0.40339	-0.4693	-0.44935	-0.4354
Q9HYH1	-0.33456	-0.31247	-0.28179	-0.24262	-0.45621	-0.62144	-0.44868	-0.56582	-0.74464	-0.71075	-0.43971	-0.54957	-0.48277	-0.56952	-0.51801	-0.50455	-0.49866	-0.42288	-0.42997	-0.5081	-0.48138	-0.48677	-0.60681	-0.64893	-0.34845	-0.28138	-0.48945	-0.47399	-0.22602	-0.32598	-0.32436	-0.38514	-0.31935	-0.18688	-0.425	-0.53058	-0.57241	-0.71948	0	-0.35535	-0.34836	-0.40656	-0.36662	-0.54602	-0.56097	-0.52147	-0.38685	-0.27807	-0.47188
Q9I0F1	-0.27775	-0.25846	-0.22004	-0.22837	-0.44861	-0.57936	-0.43017	-0.59062	-0.77717	-0.7585	-0.46907	-0.56083	-0.49933	-0.60881	-0.51316	-0.53246	-0.46162	-0.40729	-0.4046	-0.5532	-0.53807	-0.43717	-0.61739	-0.60466	-0.38848	-0.34708	-0.56958	-0.50363	-0.22117	-0.39666	-0.36701	-0.41217	-0.29111	-0.18643	-0.40171	-0.47494	-0.58107	-0.71191	0	-0.35976	-0.32188	-0.43087	-0.36343	-0.57709	-0.58069	-0.47024	-0.46123	-0.32209	-0.58568
Q9X6R0	-0.37727	-0.40018	-0.49159	-0.55673	-0.65586	-0.6386	-0.68948	-0.72894	-0.80297	-0.75142	-0.67483	-0.72958	-0.63408	-0.71541	-0.63087	-0.67172	-0.59664	-0.5633	-0.62071	-0.63709	-0.70278	-0.55038	-0.65948	-0.63924	-0.45722	-0.46042	-0.49961	-0.45928	-0.40841	-0.55704	-0.5333	-0.51193	-0.52417	-0.42074	-0.37148	-0.50877	-0.65031	-0.65482	-0.22191	-0.4803	-0.32737	-0.4676	-0.30831	-0.51199	-0.42792	-0.31527	-0.75057	-0.53958	-0.42173
P95413	-0.23843	-0.31324	-0.33239	-0.38015	-0.52626	-0.57186	-0.57737	-0.71092	-0.77237	-0.81793	-0.64274	-0.67992	-0.68051	-0.7337	-0.68964	-0.6902	-0.54648	-0.44209	-0.51773	-0.65329	-0.65635	-0.57073	-0.67031	-0.61265	-0.46381	-0.41965	-0.53442	-0.54108	-0.31736	-0.48923	-0.4923	-0.48211	-0.41426	-0.28844	-0.44446	-0.38225	-0.59777	-0.71907	-0.30373	-0.25813	-0.28336	-0.4851	-0.30134	-0.57221	-0.58421	-0.47843	-0.7197	-0.45668	-0.63184
Q9HWS8	-0.3195	-0.39724	-0.38186	-0.44983	-0.59424	-0.6924	-0.65535	-0.7978	-0.87622	-0.80425	-0.62925	-0.63382	-0.60539	-0.70404	-0.59363	-0.62342	-0.50131	-0.46576	-0.47686	-0.59832	-0.55576	-0.4576	-0.68274	-0.5922	-0.52319	-0.47562	-0.6422	-0.57277	-0.46001	-0.59827	-0.62548	-0.63093	-0.55437	-0.46892	-0.53911	-0.61035	-0.7698	-0.80504	-0.25458	-0.42914	-0.36847	-0.39429	-0.39197	-0.59361	-0.57375	-0.43906	-0.70217	-0.58249	-0.58979
Q9I1F7	-0.30149	-0.34511	-0.33307	-0.33507	-0.46598	-0.65539	-0.53997	-0.63961	-0.79079	-0.7496	-0.55033	-0.57847	-0.60303	-0.70004	-0.53873	-0.58829	-0.47774	-0.41833	-0.42953	-0.58039	-0.54947	-0.49603	-0.65076	-0.6328	-0.40347	-0.32095	-0.53854	-0.43353	-0.26682	-0.44335	-0.46119	-0.45099	-0.40242	-0.32262	-0.42381	-0.45495	-0.6265	-0.68981	0	-0.27661	-0.29008	-0.41654	-0.41871	-0.5982	-0.54104	-0.48139	-0.52191	-0.36428	-0.5025
Q9I273	-0.1869	-0.45041	-0.42245	-0.65503	-0.63661	-0.48923	-0.60677	-0.55616	-0.60181	-0.529	-0.49162	-0.54067	-0.39547	-0.3333	-0.48835	-0.50215	-0.41447	-0.44037	-0.4423	-0.47877	-0.4218	-0.50359	-0.48245	-0.45296	-0.46706	-0.51701	-0.4743	-0.50802	-0.49704	-0.50519	-0.51637	-0.53302	-0.6112	-0.53541	-0.5142	-0.55468	-0.62119	-0.50362	-0.19266	-0.26216	0	-0.30456	-0.18938	-0.27942	-0.24301	-0.26915	-0.72779	-0.62501	-0.21379
Q9HUD5	-0.36279	-0.55608	-0.52411	-0.50523	-0.67215	-0.52482	-0.62911	-0.56396	-0.51971	-0.58015	-0.54021	-0.54245	-0.59889	-0.43147	-0.64168	-0.55926	-0.57908	-0.55051	-0.69088	-0.50425	-0.53695	-0.48832	-0.52965	-0.63454	-0.35418	-0.51729	-0.32107	-0.40296	-0.60859	-0.58571	-0.56232	-0.4871	-0.49355	-0.35379	-0.27625	-0.48334	-0.61519	-0.50085	-0.23144	-0.56664	-0.40339	0	-0.27315	-0.27232	-0.30306	-0.28913	-0.65668	-0.64005	-0.22538
Q9I6F1	-0.32595	-0.66118	-0.68559	-0.60844	-0.54309	-0.46344	-0.65002	-0.55291	-0.3833	-0.3804	-0.55258	-0.4897	-0.45446	-0.38476	-0.42536	-0.44602	-0.21681	-0.39627	-0.41726	-0.20093	-0.22642	-0.25433	-0.34873	-0.31238	-0.2136	-0.28285	-0.18069	-0.33108	-0.44794	-0.44919	-0.46507	-0.50126	-0.52278	-0.53034	-0.35906	-0.51311	-0.49102	-0.34834	0	-0.26373	-0.21612	0	-0.26944	0	0	0	-0.59331	-0.60408	0
Q9HZK0	-0.41203	-0.31052	-0.55645	-0.52713	-0.59837	-0.58314	-0.6075	-0.52671	-0.43211	-0.38663	-0.48513	-0.408	-0.52586	-0.40983	-0.54636	-0.51141	-0.45746	-0.37508	-0.53626	-0.3636	-0.34574	-0.43332	-0.47102	-0.43181	-0.55725	-0.49509	-0.44039	-0.47758	-0.62587	-0.67393	-0.73438	-0.64851	-0.71879	-0.59121	-0.49714	-0.66696	-0.59094	-0.33868	-0.21773	-0.35479	-0.24271	-0.26756	-0.31693	-0.41041	-0.37682	-0.36526	-0.63932	-0.54456	0
Q9HZ41	-0.15478	-0.45541	-0.44727	-0.55871	-0.591	-0.40955	-0.499	-0.4436	-0.32782	-0.31927	-0.37493	-0.39625	-0.37362	-0.30213	-0.50244	-0.37171	-0.38946	-0.39068	-0.50693	-0.28181	-0.2859	-0.43836	-0.39885	-0.32653	-0.44087	-0.41788	-0.19231	-0.34505	-0.61651	-0.46619	-0.52255	-0.47436	-0.55029	-0.45643	-0.39988	-0.4028	-0.40519	-0.29951	-0.14912	-0.28119	0	-0.16176	0	-0.16553	-0.14494	-0.31293	-0.47546	-0.45107	0
Q9I1L3	-0.25774	-0.28359	-0.33364	-0.50324	-0.45186	-0.52458	-0.5395	-0.72505	-0.60653	-0.57761	-0.62744	-0.6163	-0.45733	-0.57696	-0.47691	-0.54023	-0.3731	-0.39059	-0.38025	-0.4441	-0.54765	-0.31521	-0.51832	-0.40373	-0.44012	-0.49291	-0.43487	-0.33406	-0.41103	-0.48344	-0.57555	-0.5511	-0.4776	-0.53203	-0.32326	-0.37061	-0.61768	-0.55165	-0.51921	-0.43457	-0.38314	-0.34833	-0.26756	-0.38026	-0.27377	0	-0.68082	-0.52811	-0.43232
Q9HXE5	-0.31768	-0.25014	-0.45799	-0.3973	-0.56598	-0.60209	-0.68781	-0.73167	-0.72797	-0.63818	-0.74071	-0.60181	-0.54959	-0.62256	-0.52328	-0.44708	-0.55448	-0.49649	-0.48197	-0.61358	-0.48997	-0.3833	-0.62678	-0.48665	-0.52904	-0.52811	-0.5512	-0.47533	-0.54644	-0.64822	-0.68502	-0.67008	-0.58877	-0.46757	-0.38399	-0.6113	-0.75733	-0.65481	-0.48478	-0.50981	-0.2768	-0.37197	-0.46686	-0.49808	-0.41883	-0.19472	-0.79343	-0.69342	-0.54946
Q9ZN70	-0.43281	-0.34923	-0.54019	-0.51696	-0.48522	-0.48451	-0.60332	-0.64077	-0.67325	-0.56418	-0.59223	-0.63754	-0.50948	-0.53657	-0.51356	-0.45794	-0.38129	-0.51357	-0.49037	-0.44056	-0.47239	-0.36506	-0.45468	-0.4402	-0.33085	-0.39906	-0.3602	-0.38576	-0.5156	-0.46601	-0.53181	-0.51005	-0.46307	-0.46111	-0.20465	-0.55797	-0.59726	-0.51218	-0.28896	-0.57179	-0.44578	-0.25215	-0.31022	-0.26902	-0.20751	0	-0.65946	-0.69793	-0.17133
Q9HVL9	0	-0.25665	-0.26844	-0.43152	-0.53254	-0.41378	-0.53112	-0.51988	-0.58895	-0.72521	-0.51168	-0.58265	-0.60134	-0.55494	-0.69713	-0.65322	-0.65247	-0.60908	-0.70689	-0.71051	-0.6143	-0.63888	-0.63085	-0.52665	-0.42212	-0.49492	-0.4446	-0.36547	-0.44594	-0.43173	-0.45867	-0.42445	-0.36857	-0.26672	-0.26215	-0.25057	-0.47141	-0.3738	-0.21936	-0.23367	0	-0.45431	-0.18297	-0.40858	-0.42211	-0.45957	-0.69913	-0.47446	-0.46457
Q9I3R5	-0.38863	-0.53285	-0.45647	-0.74394	-0.77737	-0.57556	-0.69345	-0.78106	-0.72304	-0.64613	-0.61377	-0.64473	-0.59256	-0.54543	-0.72589	-0.64862	-0.54264	-0.56501	-0.6333	-0.62912	-0.56655	-0.56458	-0.68411	-0.55608	-0.48692	-0.6187	-0.46927	-0.59222	-0.64088	-0.62041	-0.62266	-0.622	-0.61504	-0.65928	-0.60064	-0.60589	-0.68466	-0.66797	-0.45259	-0.45921	-0.28524	-0.33296	-0.18431	-0.38822	-0.45425	-0.35594	-0.82948	-0.69608	-0.4246
Q9HU75	-0.51484	-0.56506	-0.62375	-0.62961	-0.72569	-0.78518	-0.70432	-0.8152	-0.83368	-0.83214	-0.75835	-0.82523	-0.76988	-0.78312	-0.73911	-0.73904	-0.60605	-0.68872	-0.74251	-0.67663	-0.66804	-0.60029	-0.78914	-0.73664	-0.43562	-0.46374	-0.39376	-0.52219	-0.48471	-0.40124	-0.49241	-0.54361	-0.44522	-0.52286	-0.46738	-0.61211	-0.62879	-0.70383	-0.27919	-0.50892	-0.37072	-0.40544	-0.41473	-0.54325	-0.48757	-0.4492	-0.70042	-0.59328	-0.34185
Q9HZG8	0	0	0	0	-0.25857	-0.18048	-0.30681	-0.24615	-0.3804	-0.48226	-0.27269	-0.2766	-0.324	-0.25324	-0.48557	-0.36196	-0.55804	-0.48221	-0.53668	-0.59019	-0.37328	-0.4502	-0.47421	-0.41601	0	-0.28722	-0.3784	-0.30523	-0.21351	-0.33045	-0.17279	-0.16256	-0.14333	0	0	-0.21966	-0.38292	-0.29087	0	0	0	-0.30384	-0.30177	-0.32553	-0.40106	-0.34165	-0.41954	-0.21268	-0.48298
Q9I0R1	-0.42219	-0.45196	-0.33268	-0.35646	-0.37338	-0.18497	-0.54632	-0.53003	-0.50667	-0.53481	-0.5482	-0.54756	-0.58268	-0.64935	-0.44174	-0.41682	-0.31319	-0.42828	-0.46656	-0.55752	-0.37811	-0.56542	-0.57104	-0.46388	0	0	0	-0.347	-0.15367	-0.2748	0	-0.17999	-0.28894	-0.29558	-0.35826	-0.31792	-0.36151	-0.53845	-0.22778	0	-0.25815	-0.32288	-0.48194	-0.5175	-0.52882	-0.41625	-0.44846	-0.20454	-0.27514
Q9HV56	-0.42076	-0.36975	-0.345	-0.15151	-0.33845	-0.22994	-0.4657	-0.3812	-0.37664	-0.38984	-0.43176	-0.41005	-0.50159	-0.51024	-0.48486	-0.33822	-0.43468	-0.3993	-0.48053	-0.45767	-0.31682	-0.49872	-0.52524	-0.45467	0	0	0	-0.30291	0	-0.22513	0	0	-0.18555	0	-0.3141	-0.34736	-0.25059	-0.46343	0	0	-0.17093	-0.23778	-0.3469	-0.45973	-0.49643	-0.429	-0.34132	0	-0.25061
Q9I6H6	-0.48212	0	-0.30155	0	-0.25394	-0.45666	-0.38539	-0.47301	-0.59021	-0.55374	-0.3803	-0.48213	-0.44905	-0.61266	-0.30201	-0.30736	-0.37517	-0.29859	-0.333	-0.45002	-0.39091	-0.38251	-0.44564	-0.50247	-0.15455	0	-0.27745	-0.35398	0	-0.16363	-0.18724	-0.33809	-0.2023	0	-0.19304	-0.39652	-0.33203	-0.45514	0	-0.40494	-0.39332	-0.54931	-0.34235	-0.4496	-0.55064	-0.32633	-0.25639	0	-0.3519
Q9I1K9	-0.22808	-0.15358	0	0	-0.18781	-0.24715	-0.30062	-0.33392	-0.44435	-0.44238	-0.26741	-0.32784	-0.39165	-0.45829	-0.4317	-0.27495	-0.32128	-0.30338	-0.31815	-0.4294	-0.26802	-0.3936	-0.43932	-0.42231	0	0	-0.2221	-0.41296	0	-0.22559	0	0	0	0	-0.28549	-0.28505	-0.29226	-0.49219	0	0	-0.20346	-0.29845	-0.31403	-0.38546	-0.53142	-0.46038	-0.23345	0	-0.32554
Q9HTK9	-0.3895	-0.38299	-0.37936	-0.36765	-0.56356	-0.25232	-0.52926	-0.44552	-0.38156	-0.27553	-0.31081	-0.29644	-0.38361	-0.34689	-0.57736	-0.33323	-0.41864	-0.35922	-0.54059	-0.32609	0	-0.43189	-0.4012	-0.30941	-0.18396	-0.2081	-0.21019	-0.5633	-0.52765	-0.52456	-0.38615	-0.40493	-0.5177	-0.3255	-0.55344	-0.63018	-0.3699	-0.48477	0	-0.2106	-0.17701	-0.22761	-0.166	-0.29122	-0.50452	-0.46329	-0.42965	-0.33065	-0.15426
Q9I1K7	-0.28021	-0.37071	-0.2908	-0.33629	-0.42409	-0.25094	-0.60629	-0.60074	-0.49106	-0.47824	-0.49189	-0.4516	-0.4652	-0.5253	-0.43831	-0.35254	-0.3523	-0.39021	-0.40553	-0.48124	-0.3081	-0.44106	-0.515	-0.34453	-0.14295	-0.1801	-0.29411	-0.46467	-0.34827	-0.50552	-0.30805	-0.36459	-0.52301	-0.31775	-0.47221	-0.44959	-0.54868	-0.60369	-0.17989	-0.21771	-0.30192	-0.26839	-0.3589	-0.44819	-0.52854	-0.36026	-0.57403	-0.34666	-0.30896
Q9HXW5	-0.45292	-0.38402	-0.41923	-0.44518	-0.58824	-0.44644	-0.60581	-0.70143	-0.69497	-0.65105	-0.63011	-0.67298	-0.64473	-0.71737	-0.68175	-0.62589	-0.55	-0.57193	-0.7004	-0.68347	-0.51898	-0.62211	-0.70782	-0.54861	-0.18488	-0.28366	-0.28072	-0.53456	-0.33032	-0.37162	-0.3131	-0.39708	-0.36274	-0.36826	-0.47815	-0.51155	-0.42335	-0.60371	-0.27722	-0.2724	-0.22166	-0.54509	-0.37782	-0.55372	-0.60456	-0.42204	-0.60433	-0.34242	-0.46763
Q9I2R5	-0.1833	-0.15858	0	0	0	-0.14986	-0.32467	-0.26758	-0.28598	-0.37727	-0.31249	-0.29482	-0.31194	-0.39942	-0.16259	-0.22271	-0.27742	-0.26305	-0.21354	-0.39137	-0.36061	-0.33743	-0.4005	-0.37603	0	0	-0.19859	-0.14058	0.22434	-0.20277	0	0	-0.15078	0	-0.14107	0	-0.29569	-0.32802	0	0	-0.16769	-0.33267	-0.40713	-0.42398	-0.43618	-0.25705	-0.25544	0	-0.27848
G3XD98	-0.20119	0	-0.2745	0	0	-0.33067	-0.34201	-0.24835	-0.29038	-0.35374	-0.33157	-0.2592	-0.32856	-0.35128	-0.14799	-0.21561	-0.31599	-0.20205	-0.16011	-0.29137	-0.31333	-0.27883	-0.3521	-0.39641	0	0	-0.24319	0	0.23119	-0.18757	0	0	-0.19326	0.14442	0	-0.20249	-0.35399	-0.29878	0.19945	0	-0.1707	-0.26323	-0.40187	-0.39688	-0.34231	-0.19706	-0.24092	0	-0.2139
Q9HXT3	-0.37368	-0.29155	-0.37077	-0.17796	-0.41592	-0.57688	-0.53568	-0.50508	-0.62053	-0.59352	-0.52761	-0.45601	-0.51439	-0.54441	-0.42124	-0.41494	-0.51393	-0.38909	-0.3734	-0.55117	-0.48778	-0.4485	-0.6059	-0.64262	-0.30712	-0.25238	-0.49513	-0.38771	-0.16527	-0.49688	-0.36489	-0.36074	-0.44437	-0.19531	-0.38077	-0.51619	-0.66616	-0.63749	0	-0.29764	-0.31797	-0.36617	-0.55515	-0.59473	-0.55978	-0.40476	-0.502	-0.29775	-0.45064
Q9HUK7	-0.20324	-0.37413	-0.48463	-0.24017	-0.49319	-0.53257	-0.54217	-0.47113	-0.33366	-0.48552	-0.60104	-0.4825	-0.48175	-0.5257	-0.48142	-0.56562	-0.57265	-0.3299	-0.46507	-0.32378	-0.52157	-0.434	-0.51914	-0.5053	-0.42885	-0.26411	-0.3515	-0.18167	0	-0.50673	-0.42822	-0.36645	-0.5131	-0.23327	-0.33819	-0.30997	-0.49403	-0.43137	0	-0.16691	-0.17622	-0.36145	-0.35508	-0.54485	-0.35588	-0.41338	-0.52497	-0.16342	-0.32844
Q9HUA8	-0.22223	-0.2727	-0.50107	-0.28616	-0.47561	-0.42431	-0.62367	-0.58627	-0.46244	-0.50483	-0.62856	-0.51495	-0.47646	-0.53739	-0.34104	-0.35986	-0.39064	-0.35453	-0.36256	-0.36088	-0.39361	-0.48171	-0.53093	-0.39158	-0.42721	-0.27323	-0.39258	-0.31906	-0.2581	-0.36871	-0.35905	-0.43179	-0.55206	-0.29807	-0.34095	-0.4173	-0.54496	-0.50296	-0.16352	-0.19348	-0.17194	-0.41898	-0.39529	-0.48163	-0.41494	-0.32033	-0.54115	-0.33593	-0.16768
Q9HVL2	0	0	0.14256	0	0	0	0	0	-0.18763	-0.23135	0	-0.18504	-0.15782	-0.17802	-0.23486	0	0	-0.21209	-0.24173	-0.29041	0	-0.29441	-0.25989	-0.19482	0	0	0	-0.2421	0	0	0.19598	0	0.2353	0.15879	0	0	0	-0.23989	0	0	0	-0.16238	-0.16612	-0.20979	-0.34916	-0.29634	0	0	-0.23591
Q9I4Z7	-0.28119	-0.2044	0	-0.16445	-0.31031	-0.14633	-0.14192	-0.29266	-0.38103	-0.42263	-0.25862	-0.426	-0.29869	-0.33399	-0.4052	-0.24472	-0.34733	-0.4138	-0.43357	-0.46367	-0.30818	-0.4843	-0.46832	-0.45955	0	-0.17694	0	-0.32074	-0.18681	0	0	0	0	0	-0.23685	-0.22628	-0.14699	-0.46033	-0.32265	-0.25645	-0.2384	-0.29753	-0.26411	-0.31183	-0.43288	-0.40905	0	0	-0.30217
Q9I4L2	-0.23112	0	0	0	-0.24372	0	0	-0.18766	-0.31835	-0.36715	-0.21904	-0.30908	-0.23049	-0.2587	-0.30586	0	-0.29728	-0.29986	-0.32797	-0.37966	-0.23579	-0.35652	-0.39455	-0.37501	-0.17053	-0.19556	0	-0.32703	-0.19186	0	0	0	0	0	-0.18861	-0.24018	0	-0.44168	-0.35894	-0.26909	-0.21065	-0.25158	-0.30497	-0.36503	-0.46429	-0.39973	0	0	-0.35713
Q9HZI7	0	0	0	0	-0.25799	-0.21412	-0.16177	-0.20418	-0.25056	-0.3604	-0.32144	-0.33485	-0.1998	-0.25262	0	-0.14009	-0.4452	-0.3209	-0.37119	-0.39676	-0.44948	-0.36266	-0.34576	-0.38675	-0.37114	-0.34751	0	0	-0.20405	0	-0.20994	-0.20716	0	0	0	0	-0.20774	-0.16765	-0.56976	-0.50729	-0.25344	-0.25944	-0.25519	-0.29723	-0.14029	0	-0.15963	-0.17765	-0.27858
P50597	-0.27382	0	-0.20579	0	-0.23815	0	-0.17358	-0.20272	-0.3175	-0.45432	-0.53409	-0.43506	-0.37335	-0.42929	-0.1611	-0.20482	-0.24554	-0.24505	-0.26141	-0.38245	-0.42139	-0.30754	-0.38201	-0.43154	-0.356	-0.25656	-0.26281	-0.16535	-0.17917	-0.20641	-0.24182	-0.15762	0	-0.16483	0	-0.19283	-0.30143	-0.40878	-0.52455	-0.32543	-0.26778	-0.26391	-0.65149	-0.57604	-0.34786	-0.24706	-0.24783	-0.24852	-0.32993
Q9I3I0	-0.15767	-0.20694	0	-0.3145	-0.36007	0	0	-0.31737	-0.37671	-0.40066	-0.19756	-0.38728	-0.16799	-0.20525	-0.35982	-0.23619	-0.31018	-0.42902	-0.40579	-0.53213	-0.35033	-0.44109	-0.45028	-0.36812	0	-0.3736	-0.16719	-0.39156	-0.31682	-0.16736	0	-0.15357	0	-0.23476	-0.33615	-0.21781	-0.25358	-0.44427	-0.45476	-0.3049	-0.23722	-0.285	-0.19372	-0.25661	-0.39908	-0.30702	-0.26653	-0.19767	-0.4114
Q9I2Q8	-0.24682	-0.31318	0	-0.41884	-0.43654	-0.28544	-0.23311	-0.37313	-0.4165	-0.46906	-0.35587	-0.52702	-0.32495	-0.21899	-0.42962	-0.38949	-0.373	-0.54086	-0.54049	-0.54363	-0.43463	-0.45718	-0.46612	-0.52403	-0.16199	-0.49728	-0.17111	-0.37143	-0.40449	-0.14535	-0.19896	-0.25073	0	-0.32441	-0.23616	-0.31314	-0.32963	-0.37069	-0.44889	-0.42212	-0.29225	-0.21619	-0.33807	-0.20156	-0.23365	-0.1717	-0.36845	-0.40302	-0.23167
Q9HUJ8	-0.24822	-0.23728	-0.19377	-0.20468	-0.53764	-0.22195	-0.40427	-0.47459	-0.45883	-0.49423	-0.50208	-0.40034	-0.31614	-0.38517	-0.49543	-0.31598	-0.60269	-0.53079	-0.61197	-0.48398	-0.37998	-0.45073	-0.57537	-0.43124	-0.53083	-0.47309	-0.40035	-0.39718	-0.55395	-0.44754	-0.44776	-0.36422	-0.43276	-0.41801	-0.43503	-0.50156	-0.50578	-0.66842	-0.55256	-0.38365	-0.3012	-0.32906	-0.51365	-0.56049	-0.61677	-0.50092	-0.46691	-0.42538	-0.55296
Q9HY08	-0.25528	-0.31728	-0.33636	-0.27035	-0.55275	-0.37909	-0.50186	-0.38359	-0.40223	-0.33167	-0.47717	-0.35374	-0.23982	-0.36992	-0.3902	-0.268	-0.62239	-0.58721	-0.55498	-0.45197	-0.28445	-0.33632	-0.55193	-0.36485	-0.26927	-0.25891	-0.30505	0	-0.44549	-0.28794	-0.27927	-0.2795	-0.40613	-0.31381	-0.22123	-0.48481	-0.50055	-0.47389	-0.15024	-0.30776	0	-0.3063	-0.30738	-0.38491	-0.27881	-0.31052	-0.34374	-0.2921	-0.21677
Q9I0J4	-0.38561	-0.5805	-0.53637	-0.58417	-0.5763	-0.38948	-0.50038	-0.49818	-0.4218	-0.39229	-0.44495	-0.52513	-0.48619	-0.4386	-0.5444	-0.36104	-0.33403	-0.59246	-0.6044	-0.37276	-0.36269	-0.41812	-0.48506	-0.45098	0	-0.25105	0	-0.29892	-0.42485	0	0	-0.19309	-0.18698	-0.32298	-0.20266	-0.31226	-0.24683	-0.36275	0	-0.28958	-0.15844	-0.20177	0	0	-0.18051	-0.20748	-0.36654	-0.39506	0
P49988	-0.33487	-0.38076	-0.51818	-0.40095	-0.52762	-0.24411	-0.46775	-0.33619	-0.32515	-0.25608	-0.30941	-0.25687	-0.25162	-0.35628	-0.29064	-0.21033	-0.3503	-0.41357	-0.43422	-0.2221	0	-0.22721	-0.31765	-0.16617	-0.1487	0	0	0	-0.303	0	-0.17948	-0.29016	-0.27239	-0.31561	-0.22124	-0.33917	-0.15402	-0.28757	0	-0.20065	0	0	0	0	-0.18106	-0.27067	-0.2477	-0.32484	0
P43904	-0.37483	-0.50352	-0.43815	-0.61449	-0.53157	-0.61344	-0.40939	-0.47959	-0.32252	-0.20641	-0.33224	-0.40686	-0.29781	-0.43383	-0.43155	-0.45428	-0.37987	-0.34461	-0.4741	-0.14293	-0.24109	-0.25131	-0.37205	-0.32606	-0.24247	-0.15368	0	-0.15256	-0.32085	-0.18315	-0.31296	-0.30967	-0.40122	-0.57783	-0.48247	-0.38661	-0.19382	-0.30993	0	-0.23766	0	-0.26734	0	-0.23567	-0.1408	-0.31634	-0.21826	0	0
G3XCX7	-0.30072	-0.58734	-0.34289	-0.53017	-0.53123	-0.51789	-0.34881	-0.475	-0.48312	-0.42853	-0.28052	-0.50394	-0.3502	-0.43456	-0.44154	-0.55629	-0.32755	-0.31218	-0.37777	-0.22963	-0.35304	-0.40892	-0.41978	-0.40903	0	0	0	-0.1597	0	0	0	-0.21425	-0.24311	-0.36905	-0.42656	-0.29078	-0.2202	-0.44087	0	-0.23159	0	-0.26653	0	-0.28275	-0.19077	-0.3422	-0.18959	0	0
Q9HVF0	-0.14443	-0.37854	-0.14793	-0.61666	-0.5106	-0.44485	-0.3965	-0.56757	-0.64144	-0.4404	-0.24521	-0.41644	-0.186	-0.30604	-0.37281	-0.40434	-0.36606	-0.47957	-0.46069	-0.43166	-0.37411	-0.45194	-0.49917	-0.39576	-0.2858	-0.44626	-0.29728	-0.28401	-0.37504	-0.2265	-0.32434	-0.37807	-0.35	-0.5638	-0.43381	-0.36096	-0.40273	-0.41986	-0.20911	-0.29396	0	-0.37316	0	-0.17889	-0.22041	-0.20237	-0.35429	-0.32863	-0.30596
Q9HYP3	0	-0.2222	0	-0.58425	-0.4083	-0.44743	-0.28735	-0.53029	-0.53316	-0.44676	-0.19086	-0.38446	0	-0.1636	-0.17781	-0.34566	-0.17156	-0.24803	-0.19056	-0.3451	-0.38574	-0.29625	-0.36722	-0.3815	-0.45399	-0.6543	-0.49947	-0.36991	-0.49219	-0.34388	-0.50985	-0.56073	-0.45519	-0.58107	-0.41004	-0.36588	-0.59711	-0.40975	-0.4444	-0.48887	-0.35914	-0.31456	0	-0.19899	-0.19689	0	-0.38533	-0.42043	-0.29281
Q9HUG4	0	-0.33839	-0.27915	-0.67371	-0.56258	-0.4346	-0.49525	-0.57307	-0.57207	-0.4761	-0.40656	-0.48614	-0.23653	-0.31803	-0.33697	-0.39861	-0.33074	-0.47161	-0.41368	-0.39634	-0.42141	-0.51866	-0.51828	-0.38113	-0.56189	-0.6167	-0.47929	-0.29462	-0.52783	-0.37333	-0.52611	-0.54596	-0.5604	-0.67811	-0.40314	-0.39994	-0.56519	-0.37406	-0.3298	-0.28955	0	-0.41846	-0.21496	-0.25199	-0.1809	-0.22803	-0.50505	-0.48546	0
Q9HW93	-0.25661	-0.3937	-0.16607	-0.32792	-0.50896	-0.67148	-0.34815	-0.41946	-0.44967	-0.5583	-0.29314	-0.40817	-0.35887	-0.39104	-0.34645	-0.53833	-0.60879	-0.32655	-0.40711	-0.46101	-0.5169	-0.36995	-0.50455	-0.62145	-0.37823	-0.37208	-0.39007	0	-0.26233	-0.39966	-0.44407	-0.41206	-0.45452	-0.31136	-0.41293	-0.322	-0.56524	-0.49003	-0.17102	-0.53299	-0.33799	-0.30503	-0.17751	-0.54025	-0.40402	-0.4737	-0.30891	-0.15612	-0.49385
Q9I351	-0.42684	-0.41593	-0.38994	-0.49928	-0.70448	-0.57345	-0.41614	-0.52265	-0.56658	-0.58372	-0.44126	-0.54853	-0.49014	-0.4119	-0.61402	-0.57101	-0.53351	-0.45573	-0.60109	-0.44895	-0.48208	-0.53345	-0.55721	-0.6385	-0.55396	-0.57253	-0.4231	-0.50722	-0.59353	-0.37706	-0.53456	-0.51418	-0.43334	-0.47752	-0.49243	-0.58098	-0.50457	-0.60715	-0.37651	-0.49933	-0.34856	-0.34237	-0.24375	-0.42967	-0.48782	-0.52268	-0.43652	-0.47615	-0.28611
Q9I514	-0.49818	-0.36848	-0.50084	-0.52728	-0.76504	-0.70331	-0.54336	-0.65609	-0.6442	-0.64188	-0.60549	-0.63037	-0.55788	-0.57955	-0.61392	-0.56007	-0.64521	-0.52679	-0.63881	-0.53292	-0.55278	-0.61857	-0.71917	-0.6874	-0.69821	-0.58326	-0.46219	-0.49404	-0.57183	-0.40047	-0.58015	-0.59768	-0.5569	-0.57772	-0.58312	-0.64886	-0.58437	-0.68669	-0.50012	-0.51429	-0.33703	-0.50421	-0.36937	-0.59622	-0.60798	-0.61053	-0.50789	-0.44824	-0.35315
Q9I680	-0.37315	-0.19357	-0.25735	-0.46861	-0.53816	-0.51893	-0.43358	-0.47077	-0.549	-0.54601	-0.25244	-0.34311	-0.40243	-0.30538	-0.45032	-0.50757	-0.46863	-0.41708	-0.49023	-0.54438	-0.52301	-0.51439	-0.52807	-0.63106	-0.44959	-0.60794	-0.56971	-0.46232	-0.47557	-0.40523	-0.49232	-0.50426	-0.47962	-0.39657	-0.39151	-0.46192	-0.60065	-0.43941	-0.28583	-0.3475	-0.36277	-0.43085	-0.23153	-0.29876	-0.55774	-0.44781	-0.477	-0.43025	-0.27593
Q9HXA1	-0.28416	-0.3288	-0.26766	-0.46866	-0.61397	-0.5707	-0.39906	-0.48835	-0.62761	-0.55319	-0.36384	-0.40833	-0.42082	-0.38131	-0.44237	-0.4592	-0.44685	-0.37279	-0.42356	-0.55458	-0.50023	-0.45976	-0.54893	-0.60536	-0.55648	-0.60782	-0.53462	-0.46367	-0.58485	-0.47489	-0.59804	-0.5299	-0.48514	-0.47084	-0.45815	-0.47336	-0.62108	-0.59705	-0.40029	-0.40546	-0.29711	-0.32264	-0.26243	-0.39268	-0.44968	-0.40613	-0.45178	-0.51009	-0.36386
Q9HXU6	0	-0.3256	-0.23568	-0.48586	-0.62271	-0.46074	-0.42909	-0.4788	-0.5352	-0.5672	-0.39566	-0.46344	-0.29089	-0.24637	-0.46083	-0.44532	-0.55856	-0.57798	-0.60773	-0.52909	-0.5301	-0.53209	-0.58166	-0.55604	-0.51825	-0.67945	-0.43328	-0.29104	-0.54448	-0.29903	-0.43624	-0.45149	-0.35193	-0.37618	-0.23835	-0.35101	-0.54055	-0.40611	-0.35863	-0.4243	0	-0.31392	-0.17883	-0.22212	-0.22238	-0.31373	-0.4796	-0.49903	-0.31912
Q9HW01	-0.28841	-0.32445	-0.28963	-0.50617	-0.62951	-0.55522	-0.5426	-0.55041	-0.61225	-0.58951	-0.52797	-0.53742	-0.43857	-0.47226	-0.58128	-0.53433	-0.66779	-0.66737	-0.64613	-0.77612	-0.51623	-0.54494	-0.72496	-0.58964	-0.34345	-0.54003	-0.47665	-0.38025	-0.54961	-0.37606	-0.44039	-0.48685	-0.45349	-0.44276	-0.40231	-0.49791	-0.63825	-0.53	-0.38964	-0.30635	0	-0.5103	-0.33006	-0.4183	-0.44078	-0.40596	-0.58724	-0.45986	-0.4283
Q9HVB1	-0.2507	-0.27685	-0.17563	-0.40474	-0.54536	-0.57962	-0.40192	-0.54006	-0.62669	-0.68114	-0.45893	-0.53141	-0.38889	-0.37734	-0.54138	-0.5665	-0.58965	-0.58388	-0.59268	-0.6588	-0.59775	-0.45198	-0.66057	-0.6469	-0.50141	-0.67854	-0.5701	-0.4289	-0.56524	-0.46557	-0.55872	-0.53627	-0.39282	-0.41588	-0.34911	-0.51201	-0.71158	-0.56687	-0.47201	-0.53541	-0.36974	-0.32293	-0.40352	-0.46346	-0.41268	-0.39133	-0.55164	-0.52439	-0.51774
Q9I013	-0.46655	-0.30668	-0.26893	-0.42605	-0.48673	-0.43326	-0.27088	-0.45554	-0.48409	-0.37824	-0.38784	-0.4013	-0.33107	-0.24033	-0.33853	-0.25268	0	-0.24747	-0.18078	-0.3267	-0.41072	-0.35576	-0.51841	-0.51604	-0.53367	-0.53292	-0.47612	-0.55595	-0.47983	-0.34368	-0.38379	-0.36102	-0.39153	-0.53198	-0.47667	-0.60421	-0.61898	-0.6335	-0.51625	-0.42794	-0.44173	-0.20268	-0.37076	-0.42466	-0.43523	-0.29336	-0.36862	-0.4524	0
Q9HW41	-0.32409	0	0	-0.23033	-0.35221	-0.32424	-0.17236	-0.37221	-0.52565	-0.52478	-0.37205	-0.50043	-0.41751	-0.36294	-0.55709	-0.28688	-0.32125	-0.4449	-0.33097	-0.53229	-0.38048	-0.52518	-0.57967	-0.49857	-0.41086	-0.44066	-0.43591	-0.54929	-0.41233	-0.1694	-0.24755	-0.2936	-0.1482	-0.25925	-0.36195	-0.4516	-0.42485	-0.57172	-0.46092	-0.2619	-0.26275	-0.37716	-0.35816	-0.40333	-0.53869	-0.44442	-0.32185	-0.36804	-0.26468
Q06198	-0.26822	-0.31743	-0.18708	-0.50863	-0.51896	-0.52892	-0.34551	-0.53272	-0.68352	-0.56916	-0.37913	-0.47973	-0.3276	-0.24575	-0.41366	-0.4028	-0.36865	-0.45129	-0.33565	-0.61255	-0.51955	-0.37334	-0.54693	-0.55339	-0.44424	-0.65595	-0.50995	-0.47445	-0.53963	-0.39941	-0.49531	-0.48406	-0.37795	-0.50277	-0.40109	-0.50929	-0.70552	-0.63196	-0.56425	-0.53623	-0.40176	-0.15912	-0.25652	-0.27142	-0.28484	0	-0.56719	-0.6872	-0.42752
Q9HUK0	-0.34888	-0.34536	-0.24629	-0.55024	-0.64275	-0.55322	-0.34969	-0.59918	-0.63913	-0.52426	-0.42451	-0.52283	-0.33982	-0.26881	-0.4923	-0.46225	-0.31427	-0.41254	-0.38118	-0.48099	-0.5001	-0.40667	-0.56949	-0.57296	-0.54474	-0.76517	-0.59159	-0.61616	-0.63673	-0.43721	-0.5607	-0.57079	-0.42912	-0.57673	-0.49639	-0.61967	-0.68609	-0.66287	-0.55259	-0.52552	-0.40912	-0.31725	-0.28377	-0.31215	-0.38443	-0.2134	-0.50726	-0.61285	-0.30708
Q9I2Z5	-0.34687	-0.32528	-0.42344	-0.33549	-0.56591	-0.53948	-0.49938	-0.55716	-0.60018	-0.62278	-0.6052	-0.52207	-0.49967	-0.61082	-0.40638	-0.4217	-0.42006	-0.28925	-0.33548	-0.37284	-0.43604	-0.47989	-0.56963	-0.54749	-0.75823	-0.44074	-0.57767	-0.43133	-0.49393	-0.52635	-0.65893	-0.58153	-0.62344	-0.53245	-0.5389	-0.55989	-0.65574	-0.7523	-0.44486	-0.35449	-0.36508	-0.38998	-0.53372	-0.7072	-0.59465	-0.61975	-0.45149	-0.42932	-0.35968
Q51470	-0.33459	-0.27668	-0.28692	-0.25692	-0.51253	-0.52456	-0.44002	-0.57379	-0.53408	-0.52487	-0.39127	-0.38854	-0.36518	-0.39539	-0.48104	-0.41034	-0.50933	-0.32941	-0.38065	-0.3536	-0.39421	-0.41114	-0.54862	-0.47046	-0.58655	-0.43033	-0.53014	-0.44638	-0.4334	-0.57311	-0.57191	-0.53362	-0.61086	-0.42711	-0.59174	-0.61685	-0.67397	-0.69621	-0.32343	-0.46953	-0.4942	-0.28596	-0.31665	-0.57744	-0.61406	-0.50342	-0.46668	-0.38224	-0.48105
Q9HYK8	-0.25291	-0.29149	-0.24046	-0.47192	-0.56157	-0.53183	-0.5125	-0.70179	-0.71757	-0.62626	-0.48897	-0.51955	-0.39914	-0.49508	-0.49989	-0.43492	-0.42523	-0.38372	-0.38752	-0.46233	-0.37474	-0.35089	-0.5457	-0.39105	-0.56443	-0.51637	-0.51705	-0.5279	-0.54991	-0.49408	-0.59797	-0.63325	-0.50282	-0.53339	-0.55202	-0.57933	-0.62561	-0.69143	-0.44159	-0.50008	-0.28816	-0.30703	-0.18514	-0.44029	-0.46367	-0.36931	-0.61053	-0.58636	-0.57442
Q9HXH5	-0.29568	-0.3831	-0.34262	-0.56614	-0.72207	-0.55292	-0.52426	-0.66107	-0.66848	-0.64333	-0.51754	-0.57646	-0.50015	-0.46871	-0.61371	-0.54972	-0.47245	-0.4557	-0.52791	-0.52933	-0.47611	-0.51373	-0.60262	-0.52679	-0.68325	-0.69105	-0.59732	-0.64929	-0.77375	-0.60746	-0.72756	-0.69529	-0.62825	-0.59862	-0.60252	-0.64606	-0.6987	-0.70384	-0.47059	-0.49697	-0.34902	-0.34015	-0.26665	-0.47385	-0.51353	-0.4783	-0.63999	-0.66718	-0.36618
Q9HXR6	-0.36804	-0.42658	-0.37238	-0.61999	-0.77092	-0.59947	-0.5542	-0.67265	-0.72583	-0.6803	-0.54391	-0.59848	-0.53144	-0.50343	-0.65387	-0.59097	-0.5134	-0.48251	-0.5771	-0.55791	-0.51873	-0.55636	-0.63909	-0.61702	-0.73214	-0.73358	-0.64022	-0.67625	-0.80954	-0.65236	-0.78242	-0.71902	-0.65353	-0.6631	-0.63274	-0.70078	-0.73666	-0.74742	-0.50471	-0.52764	-0.37472	-0.3743	-0.33453	-0.51904	-0.55761	-0.54385	-0.65563	-0.69084	-0.39639
Q9I0R8	-0.30414	-0.40359	-0.38924	-0.55204	-0.53778	-0.42686	-0.59348	-0.66979	-0.50537	-0.43733	-0.54293	-0.47189	-0.40209	-0.41428	-0.49944	-0.38497	-0.21921	-0.37056	-0.33743	-0.24879	-0.24205	-0.28841	-0.45714	-0.29619	-0.52522	-0.53644	-0.56155	-0.57458	-0.66558	-0.65799	-0.66871	-0.64995	-0.66384	-0.68626	-0.55509	-0.66823	-0.69764	-0.56522	-0.2925	-0.34981	-0.3023	-0.2391	-0.37627	-0.35107	-0.39507	-0.28309	-0.65617	-0.63569	-0.14348
Q9I5Z1	-0.29048	-0.4432	-0.41875	-0.64842	-0.70419	-0.44226	-0.57496	-0.59743	-0.47795	-0.45009	-0.47988	-0.47587	-0.40512	-0.36711	-0.52275	-0.48966	-0.3632	-0.33317	-0.43549	-0.35793	-0.36608	-0.42819	-0.45727	-0.38215	-0.63135	-0.62505	-0.52231	-0.5771	-0.77528	-0.69335	-0.7598	-0.70067	-0.77369	-0.67731	-0.61445	-0.62574	-0.67531	-0.56812	-0.41415	-0.39735	-0.29573	-0.29165	-0.18339	-0.36695	-0.38848	-0.38459	-0.66816	-0.63995	-0.18106
Q9HUB8	-0.40583	-0.45901	-0.48804	-0.72084	-0.72735	-0.42545	-0.67227	-0.72743	-0.64535	-0.54297	-0.60352	-0.636	-0.43133	-0.53568	-0.59414	-0.42189	-0.40872	-0.56981	-0.54875	-0.43751	-0.2962	-0.52053	-0.57649	-0.38959	-0.53833	-0.57537	-0.49456	-0.61153	-0.75456	-0.55534	-0.63926	-0.71311	-0.68871	-0.76676	-0.6439	-0.7261	-0.61393	-0.63295	-0.39931	-0.40816	-0.21976	-0.51384	-0.35296	-0.36269	-0.4946	-0.40892	-0.65975	-0.65891	-0.21549
Q9HZN8	-0.39532	-0.53734	-0.45572	-0.66451	-0.65535	-0.63263	-0.57082	-0.61134	-0.49211	-0.4193	-0.51813	-0.54917	-0.39178	-0.49116	-0.54182	-0.49693	-0.48518	-0.40594	-0.47694	-0.30309	-0.34049	-0.4134	-0.51614	-0.45077	-0.53	-0.37763	-0.30801	-0.4118	-0.52683	-0.53665	-0.58371	-0.54746	-0.69086	-0.71888	-0.70068	-0.63951	-0.5537	-0.59658	-0.27868	-0.38847	-0.26518	-0.30585	-0.24592	-0.47918	-0.35494	-0.48466	-0.52592	-0.37056	-0.19227
P50599	-0.38906	-0.17259	-0.22239	-0.2232	-0.36237	-0.24012	-0.50463	-0.41121	-0.33535	-0.26172	-0.34488	-0.19707	-0.38859	-0.30109	-0.26757	0	-0.24887	-0.2154	-0.16503	-0.35665	0	-0.31642	-0.40509	-0.32796	-0.30417	-0.27722	-0.40924	-0.50539	-0.44295	-0.61569	-0.38805	-0.39617	-0.58495	-0.32275	-0.47636	-0.56271	-0.61164	-0.49313	-0.23105	-0.3594	-0.27824	-0.18762	-0.41305	-0.41258	-0.61545	-0.34971	-0.4847	-0.38354	-0.18777
G3XCV6	-0.46577	0	-0.36401	-0.24191	-0.36618	-0.43863	-0.37121	-0.41884	-0.35051	-0.28261	-0.40255	-0.30721	-0.41067	-0.22792	-0.26858	-0.16003	0	0	0	-0.27878	-0.25668	-0.20651	-0.33597	-0.40543	-0.37606	-0.41492	-0.3779	-0.57079	-0.4086	-0.43923	-0.4383	-0.47431	-0.41119	-0.26144	-0.33317	-0.58874	-0.55334	-0.41249	-0.39627	-0.472	-0.3685	-0.17186	-0.29831	-0.30019	-0.37812	0	-0.47566	-0.48102	0
Q9HXU9	-0.23936	0	-0.20264	0	-0.18658	-0.25148	-0.28683	-0.36004	-0.22116	-0.19959	-0.34508	-0.23047	-0.30066	-0.23911	-0.31168	-0.15052	-0.22647	0	0	-0.28791	-0.22882	-0.30151	-0.35197	-0.23867	-0.31932	-0.31519	-0.31868	-0.36476	-0.21361	-0.45281	-0.39565	-0.40813	-0.38941	-0.19578	-0.30666	-0.34639	-0.43095	-0.29654	-0.47813	-0.18248	-0.28098	-0.24268	-0.27827	-0.29795	-0.3717	0	-0.42598	-0.24854	-0.28039
Q9I5U0	-0.35358	-0.19277	-0.19468	-0.24194	-0.31338	-0.31504	-0.3283	-0.529	-0.52242	-0.40649	-0.30655	-0.30571	-0.27964	-0.34113	-0.44859	-0.30119	-0.14913	-0.25524	-0.28578	-0.21337	-0.22915	-0.25162	-0.39032	-0.36929	-0.40469	-0.37908	-0.47001	-0.6901	-0.45655	-0.48426	-0.46151	-0.42915	-0.3985	-0.4124	-0.53768	-0.62815	-0.52989	-0.6845	-0.2891	-0.21747	-0.57263	-0.19449	-0.47286	-0.35505	-0.58568	-0.40828	-0.36977	-0.39419	-0.26391
Q03268	-0.39295	-0.31459	0	-0.41317	-0.43644	0	-0.28146	-0.35961	-0.23611	-0.20597	-0.29038	-0.31784	-0.25812	-0.21692	-0.33212	-0.15917	0	-0.17762	-0.31543	-0.18557	0	-0.37221	-0.29422	-0.28633	-0.27396	-0.38659	-0.19694	-0.64627	-0.63617	-0.41195	-0.36242	-0.37298	-0.37967	-0.49324	-0.49924	-0.53164	-0.31812	-0.46899	-0.49247	-0.29639	-0.36934	-0.16214	-0.39062	-0.31033	-0.46135	-0.41513	-0.25679	-0.31164	0
Q9I342	-0.34894	-0.20778	0	-0.28291	-0.33078	0	-0.38974	-0.35571	-0.198	0	-0.28725	0	-0.20292	-0.17867	-0.152	0	0	0	0	-0.23684	0	0	-0.24794	0	-0.15095	-0.2454	-0.2189	-0.46718	-0.48244	-0.52359	-0.36423	-0.35068	-0.45525	-0.42112	-0.42361	-0.45934	-0.43453	-0.43108	-0.52471	-0.21345	-0.2174	0	-0.27557	-0.27495	-0.41643	-0.19223	-0.40684	-0.35885	-0.22206
Q9HUM0	-0.33586	-0.47352	-0.46821	-0.52938	-0.58631	-0.46659	-0.44463	-0.31627	-0.45031	-0.44937	-0.48306	-0.37304	-0.43191	-0.30305	-0.23025	-0.41993	-0.31487	-0.26219	-0.25249	-0.51562	-0.44316	-0.35732	-0.43741	-0.52837	-0.44651	-0.43992	-0.42778	-0.29553	-0.35045	-0.3833	-0.45822	-0.39466	-0.49972	-0.54094	-0.42346	-0.40364	-0.56424	-0.45822	-0.3886	-0.18555	0	-0.20446	-0.36417	-0.39664	-0.29021	-0.28096	-0.56464	-0.56725	-0.23286
Q9HXR8	-0.32825	-0.27254	-0.46049	-0.48598	-0.61103	-0.45011	-0.50201	-0.4881	-0.38328	-0.43485	-0.53673	-0.44871	-0.47291	-0.36754	-0.45227	-0.44574	-0.39472	-0.38532	-0.43998	-0.43986	-0.40191	-0.41114	-0.50071	-0.39909	-0.62691	-0.64475	-0.54921	-0.4712	-0.63364	-0.66098	-0.72016	-0.66194	-0.67423	-0.60903	-0.48131	-0.56512	-0.61959	-0.36401	-0.42708	-0.37498	-0.21207	-0.36107	-0.4062	-0.44858	-0.42718	-0.30254	-0.66111	-0.60335	-0.18384
Q9I4D6	-0.39006	-0.3742	-0.49246	-0.50456	-0.70634	-0.49935	-0.57666	-0.52422	-0.42833	-0.41694	-0.4859	-0.36496	-0.48308	-0.3487	-0.4595	-0.46088	-0.45583	-0.34393	-0.4825	-0.43627	-0.44222	-0.46507	-0.52506	-0.51572	-0.6111	-0.65349	-0.54893	-0.46274	-0.67183	-0.71704	-0.75035	-0.65702	-0.73935	-0.58783	-0.49505	-0.58868	-0.6922	-0.46386	-0.41695	-0.42171	-0.30334	-0.31262	-0.34935	-0.42333	-0.4777	-0.35458	-0.62029	-0.58374	-0.20773
Q9I341	0	0	0	-0.15207	-0.35286	-0.36717	0	-0.30932	-0.36837	-0.52767	-0.28948	-0.3395	-0.4358	-0.33303	-0.44921	-0.51356	-0.41182	-0.3239	-0.44102	-0.38003	-0.53368	-0.43729	-0.45448	-0.47592	-0.57978	-0.51841	-0.47156	-0.2308	-0.33934	-0.32171	-0.47597	-0.30339	-0.25497	-0.30247	-0.23509	-0.1681	-0.36141	-0.32497	-0.32113	-0.25051	-0.31279	-0.30707	-0.31728	-0.48294	-0.46637	-0.41551	-0.30731	-0.29088	-0.34929
E1JGJ6	-0.20761	0	0	-0.37626	-0.46077	-0.37546	-0.2679	-0.36002	-0.4068	-0.47549	-0.2503	-0.34561	-0.32383	-0.22144	-0.42276	-0.35747	-0.29885	-0.37924	-0.39022	-0.49088	-0.43777	-0.25992	-0.4297	-0.44557	-0.44918	-0.67901	-0.54371	-0.56848	-0.60674	-0.50835	-0.49285	-0.49187	-0.31394	-0.26769	-0.27868	-0.41005	-0.53859	-0.33631	-0.28218	-0.47467	-0.27338	-0.24558	-0.18255	-0.23325	-0.38156	-0.30133	-0.48662	-0.48895	-0.2429
Q9I5D9	0	0	0	-0.41532	-0.38644	-0.48584	-0.24108	-0.41322	-0.55987	-0.50789	-0.31787	-0.44895	-0.1652	-0.18982	-0.2682	-0.42649	-0.30636	-0.23299	-0.16075	-0.45417	-0.4707	-0.28734	-0.35656	-0.41001	-0.54627	-0.67221	-0.63168	-0.36573	-0.42753	-0.37568	-0.59484	-0.59675	-0.41331	-0.4197	-0.29408	-0.39751	-0.62752	-0.42733	-0.54078	-0.43058	-0.24817	-0.39095	0	-0.26294	-0.15937	0	-0.50761	-0.53695	-0.45338
Q9HZL1	-0.41302	-0.54446	-0.39709	-0.61656	-0.61119	-0.42193	-0.42268	-0.40154	-0.41246	-0.33102	-0.31209	-0.28031	-0.37601	-0.25694	-0.23937	-0.4511	0	0	-0.2012	0	-0.21767	-0.2203	-0.19975	-0.39975	-0.53141	-0.46767	-0.45748	-0.5606	-0.62923	-0.55748	-0.70016	-0.57455	-0.65281	-0.70079	-0.6095	-0.60176	-0.51958	-0.48576	-0.26364	-0.3093	-0.26699	-0.16251	-0.22517	-0.38549	-0.35884	-0.37589	-0.4361	-0.54239	0
Q9I6I6	-0.27934	-0.5144	-0.36219	-0.61234	-0.53979	-0.26065	-0.49874	-0.38679	-0.25305	-0.28871	-0.27628	-0.19919	-0.3028	-0.17495	-0.16074	-0.34495	0	0	-0.18193	0	-0.14296	-0.14846	0	-0.28656	-0.42295	-0.48592	-0.39628	-0.47277	-0.61	-0.61573	-0.65458	-0.60554	-0.63676	-0.60406	-0.45988	-0.45143	-0.51426	-0.32841	-0.21388	-0.28846	-0.27877	0	-0.19191	-0.15589	-0.24419	-0.31007	-0.48902	-0.56537	0
Q9I3N3	-0.26958	-0.36152	-0.38424	-0.46648	-0.51225	0	-0.46641	-0.47305	-0.33615	-0.31343	-0.39279	-0.25807	-0.3863	-0.26123	-0.287	-0.30262	0	0	-0.15343	0	-0.15339	-0.29038	-0.29675	-0.2113	-0.48028	-0.46757	-0.48407	-0.69428	-0.5317	-0.52147	-0.50567	-0.5292	-0.51448	-0.51307	-0.50217	-0.51851	-0.46256	-0.42082	-0.24797	0	-0.16659	-0.14025	-0.27005	-0.26594	-0.42192	-0.34552	-0.50977	-0.5268	0
Q9HWC1	-0.2765	-0.27415	-0.2313	-0.498	-0.42022	-0.2911	-0.46298	-0.58707	-0.38812	-0.2475	-0.34559	-0.25082	-0.20689	-0.27244	-0.17654	-0.18667	0	0	0	0	0	0	-0.22094	0	-0.53088	-0.47339	-0.45151	-0.56641	-0.63836	-0.64197	-0.6954	-0.68648	-0.65669	-0.68204	-0.5558	-0.60043	-0.59515	-0.51465	-0.4435	-0.39449	-0.4152	0	-0.2387	-0.27254	-0.30835	-0.21143	-0.46305	-0.5271	0
Q9HX94	-0.25276	0	-0.24079	-0.23117	-0.30398	-0.35241	-0.30564	-0.42811	-0.42888	-0.51252	-0.54023	-0.47467	-0.36952	-0.47572	-0.26278	-0.26664	-0.24577	-0.22132	-0.17624	-0.34508	-0.39133	-0.25976	-0.40811	-0.34687	-0.66339	-0.42083	-0.46368	-0.38719	-0.42888	-0.36229	-0.52212	-0.47221	-0.41837	-0.41093	-0.32183	-0.39034	-0.52543	-0.56208	-0.62677	-0.35263	-0.3751	-0.28847	-0.46103	-0.54515	-0.42176	-0.36683	-0.45907	-0.44759	-0.30862
Q9HU19	-0.21729	-0.22679	0	-0.27488	-0.38213	-0.28555	-0.20669	-0.36232	-0.42295	-0.34445	-0.33608	-0.2749	-0.19265	-0.25247	-0.15022	-0.21125	0	0	0	-0.21491	-0.1972	-0.14358	-0.31035	-0.27619	-0.5522	-0.44045	-0.43027	-0.45539	-0.56291	-0.39909	-0.55184	-0.47385	-0.38905	-0.50031	-0.41773	-0.50461	-0.50419	-0.56442	-0.53462	-0.36047	-0.3075	0	-0.36806	-0.46084	-0.30602	-0.30399	-0.26334	-0.43469	-0.26588
Q9HT11	-0.39779	-0.20588	-0.21752	-0.45201	-0.43857	-0.28504	-0.48435	-0.52263	-0.37167	-0.32602	-0.42109	-0.31352	-0.35041	-0.3817	-0.16498	-0.14557	-0.19848	0	-0.16503	-0.28751	-0.25141	-0.33108	-0.40202	-0.28809	-0.5695	-0.40579	-0.33401	-0.36396	-0.5505	-0.59163	-0.60854	-0.57511	-0.66781	-0.63384	-0.49185	-0.49839	-0.58792	-0.46653	-0.67898	-0.579	-0.39513	-0.16351	-0.28711	-0.54358	-0.44453	-0.35491	-0.4861	-0.41781	-0.27788
Q9I338	-0.28115	-0.37451	-0.287	-0.43334	-0.44038	-0.37438	-0.44102	-0.53581	-0.49615	-0.43261	-0.53899	-0.47273	-0.32274	-0.47578	-0.3546	-0.31397	-0.28926	-0.36485	-0.33721	-0.35135	-0.31911	-0.29937	-0.48934	-0.35064	-0.45746	-0.38826	-0.35481	-0.32834	-0.51919	-0.49074	-0.54503	-0.47738	-0.49231	-0.61005	-0.42482	-0.48759	-0.5675	-0.56749	-0.48667	-0.37702	-0.30702	-0.23042	-0.46831	-0.48129	-0.30617	-0.29349	-0.44781	-0.4383	-0.29553
Q9I0T9	-0.3083	-0.44206	-0.38428	-0.54636	-0.6416	-0.35446	-0.44502	-0.43701	-0.35143	-0.32663	-0.47816	-0.35922	-0.3405	-0.37742	-0.3633	-0.41476	-0.326	-0.29255	-0.40818	-0.28197	-0.27087	-0.33992	-0.45693	-0.29297	-0.57967	-0.3843	-0.31572	-0.35303	-0.51475	-0.42256	-0.50181	-0.42644	-0.57034	-0.71869	-0.60979	-0.51039	-0.41043	-0.49579	-0.404	-0.17377	0	-0.19192	-0.28341	-0.51405	-0.38204	-0.49907	-0.45605	-0.38785	-0.16034
Q9I544	-0.41209	-0.50714	-0.58785	-0.66916	-0.65331	-0.4809	-0.56672	-0.50628	-0.39617	-0.25136	-0.46611	-0.42179	-0.32381	-0.41874	-0.41222	-0.26782	-0.34312	-0.38516	-0.37253	-0.17081	-0.18541	-0.38594	-0.44185	-0.29686	-0.51463	-0.26227	-0.1836	-0.30174	-0.51172	-0.35438	-0.43277	-0.43903	-0.63564	-0.71365	-0.59651	-0.58525	-0.41243	-0.51408	-0.22115	-0.24126	0	-0.19025	-0.15166	-0.28829	-0.25836	-0.42954	-0.39813	-0.38738	0
Q9HW07	-0.17622	-0.33978	-0.26738	-0.47388	-0.56993	-0.38781	-0.4027	-0.34001	-0.23152	-0.21491	-0.34974	-0.28447	-0.20001	-0.18822	-0.39353	-0.3913	-0.40194	-0.28345	-0.40926	-0.24135	-0.21808	-0.25067	-0.34162	-0.26297	-0.50685	-0.45021	-0.35781	-0.33978	-0.62776	-0.53544	-0.58506	-0.48135	-0.62013	-0.55372	-0.49242	-0.53227	-0.49768	-0.36856	-0.27332	-0.25725	0	-0.1544	-0.14863	-0.34915	-0.19984	-0.36475	-0.45286	-0.37437	0
Q9I6N9	-0.27685	-0.35585	-0.35032	-0.48291	-0.46075	-0.25674	-0.33541	-0.34948	-0.21822	-0.26732	-0.44116	-0.44397	-0.29767	-0.2898	-0.35188	-0.33865	-0.17517	-0.3001	-0.34568	0	-0.21637	-0.33642	-0.33278	-0.25513	-0.47167	-0.39275	-0.2834	-0.3333	-0.4963	-0.39097	-0.45786	-0.40348	-0.47487	-0.61347	-0.4122	-0.46619	-0.35771	-0.29202	-0.28742	-0.2502	-0.16526	-0.21776	-0.36942	-0.38512	-0.21308	-0.31575	-0.36612	-0.34127	0
Q9I5H0	-0.40516	-0.50811	-0.43436	-0.74209	-0.69174	-0.40081	-0.46121	-0.48903	-0.49718	-0.34644	-0.41764	-0.502	-0.27757	-0.34147	-0.34939	-0.36111	-0.25825	-0.35305	-0.40372	-0.28413	-0.20163	-0.50692	-0.43954	-0.37632	-0.50249	-0.4232	-0.27614	-0.47046	-0.57749	-0.31604	-0.47138	-0.52406	-0.59031	-0.80997	-0.6869	-0.65858	-0.39647	-0.51229	-0.37129	-0.28385	0	-0.34781	-0.28071	-0.37865	-0.31325	-0.44325	-0.36344	-0.41844	0
Q9HYY4	-0.36798	-0.36614	-0.29423	-0.41263	-0.46077	-0.33326	-0.37785	-0.42621	-0.3088	-0.26053	-0.3776	-0.34269	-0.18653	-0.36569	-0.22513	-0.14456	-0.19926	-0.14648	-0.19484	0	0	-0.21372	-0.29882	-0.27193	-0.54259	-0.22164	-0.23223	-0.39292	-0.45364	-0.36455	-0.41617	-0.40195	-0.557	-0.58215	-0.61561	-0.56207	-0.39789	-0.61561	-0.32539	-0.33937	-0.32317	-0.20406	-0.30942	-0.46602	-0.42093	-0.53626	-0.24161	-0.22158	0
Q9HUW3	-0.38563	-0.21222	0	-0.27661	-0.2482	0	-0.17744	-0.25679	0	0	0	0	0	0	0	0	0.17657	0.2259	0	0.14026	0	0	0	0	-0.32503	-0.22631	0	-0.35856	-0.39876	-0.44066	-0.35603	-0.29151	-0.46804	-0.43889	-0.3989	-0.42847	-0.37295	-0.38606	-0.50011	-0.42909	-0.52052	0	0	-0.23784	-0.24542	0	0	-0.17999	0
Q9I6J5	-0.27176	-0.38217	-0.22375	-0.32118	-0.32219	-0.21112	-0.23922	-0.22719	0	0	0	0	0	0	0	-0.14505	0	0	0	0.14749	0	0	0	-0.15673	-0.39303	-0.18023	-0.23506	-0.31051	-0.36326	-0.45553	-0.50267	-0.37293	-0.62688	-0.63994	-0.66671	-0.4447	-0.29603	-0.35677	0	0	-0.29049	0	-0.37174	-0.3587	-0.40693	-0.42864	0	0	0
Q9I4D2	-0.4504	-0.4315	-0.27112	-0.36812	-0.4598	-0.2467	-0.26064	-0.19929	-0.23674	0	-0.144	0	0	0	0	0	0	0	-0.15119	0	0	0	-0.1756	-0.31541	-0.40552	-0.28935	-0.30989	-0.38987	-0.53374	-0.44077	-0.4722	-0.32858	-0.53552	-0.62301	-0.55513	-0.63327	-0.43395	-0.49159	-0.23785	-0.24902	-0.31394	0	-0.40083	-0.34556	-0.3832	-0.40323	0	-0.31491	0
Q9I298	0	0	0	-0.2932	-0.38897	-0.24415	-0.28071	-0.33242	-0.20047	-0.16801	-0.22789	0	0	0	0	-0.15069	0	0	0	0	0	0	-0.18006	0	-0.66419	-0.66265	-0.6246	-0.42909	-0.65821	-0.75165	-0.81448	-0.70613	-0.70288	-0.58663	-0.49367	-0.50995	-0.63657	-0.32284	-0.50524	-0.36699	-0.24263	0	-0.26505	-0.29992	-0.29852	-0.15083	-0.47754	-0.53943	-0.28894
Q9HY72	-0.25899	-0.27269	-0.3532	-0.45234	-0.51939	-0.25175	-0.4158	-0.51555	-0.30257	-0.24123	-0.41752	-0.34151	-0.19492	-0.18296	-0.35736	-0.24549	0	-0.20441	-0.20175	-0.16461	-0.20301	-0.2151	-0.34036	-0.15953	-0.52976	-0.56303	-0.43755	-0.5399	-0.62396	-0.62441	-0.6244	-0.63366	-0.62558	-0.57439	-0.51242	-0.60213	-0.59044	-0.48135	-0.51084	-0.36358	-0.34886	0	-0.19851	-0.22058	-0.26506	0	-0.55724	-0.57926	0
P95458	-0.31948	-0.27023	-0.29714	-0.35123	-0.2855	-0.21495	-0.21899	-0.25923	-0.24778	-0.18578	-0.26653	-0.21008	0	0	0	0	0.18642	0	0	0	0	0	0	-0.22602	-0.37564	-0.38573	-0.31652	-0.43287	-0.41031	-0.25265	-0.41567	-0.44141	-0.41824	-0.50597	-0.37025	-0.4829	-0.44035	-0.38811	-0.43908	-0.33942	-0.36238	0	-0.39833	-0.15332	-0.18219	0	-0.28087	-0.54875	0
Q9HW84	-0.32766	-0.30269	-0.34909	-0.57118	-0.45442	-0.37861	-0.33696	-0.42302	-0.36905	-0.1504	-0.2924	-0.25876	-0.16537	0	-0.16815	0	0	-0.16055	0	0	0	-0.14163	-0.28096	-0.22344	-0.44813	-0.495	-0.37537	-0.49605	-0.58385	-0.33309	-0.448	-0.49838	-0.48165	-0.63537	-0.46681	-0.56871	-0.52835	-0.4409	-0.38472	-0.2855	-0.22577	0	-0.17906	0	-0.15756	0	-0.35455	-0.57275	0.17553
Q9HWF3	-0.38898	-0.27694	-0.30443	0	-0.18714	-0.29206	-0.17311	-0.18151	-0.16974	0	-0.27124	-0.29224	-0.21827	-0.38195	-0.15047	0	-0.31668	-0.29848	-0.24685	-0.20902	-0.23502	-0.31319	-0.41494	-0.33864	0.17181	0.34242	0.32078	0.18394	0.35123	0.39716	0.44724	0.29775	0	0	0	0	0	-0.27914	0	0	0	-0.22523	0	-0.28521	-0.18868	-0.27819	0	0.35642	0
Q9HWF8	-0.37208	-0.40678	-0.39622	-0.18347	-0.19578	-0.37156	-0.30798	-0.24633	-0.30051	-0.30944	-0.2704	-0.4148	-0.33075	-0.46938	-0.25199	-0.30477	-0.43127	-0.43815	-0.44761	-0.2843	-0.34447	-0.42611	-0.4116	-0.45349	0.30535	0.37495	0.33833	0.23423	0.36369	0.34523	0.40326	0.25538	0	0	0	0	0	-0.20503	0.2792	0	0	-0.22506	0	-0.23044	0	-0.25193	0	0.28543	0
Q9HWE8	-0.4979	-0.51477	-0.45472	-0.20138	-0.26519	0	-0.34136	-0.19618	-0.14063	-0.16348	-0.35135	-0.39572	-0.41455	-0.42353	-0.31015	-0.17297	-0.34523	-0.42274	-0.48778	-0.23166	-0.25131	-0.46456	-0.38352	-0.39882	0.35312	0.39623	0.47594	0.14571	0.18191	0.24568	0.42712	0.34492	0	0	0	0	0	-0.23196	0	-0.14724	0	0	-0.17544	-0.23908	0	-0.24586	0	0.19428	0.21827
P34750	0	-0.29206	-0.23041	-0.33399	-0.26528	-0.23618	-0.15255	-0.16028	-0.19222	-0.3012	-0.29132	-0.42926	-0.23028	-0.30712	0	-0.30963	-0.33042	-0.41004	-0.31481	-0.36782	-0.49638	-0.49458	-0.44092	-0.38548	0	0	0	0.31488	0.30329	0.31864	0.28625	0.17957	0	-0.15687	0	0.20281	0	0	0	0	0	-0.36614	0	-0.22021	0	0	0	0.18125	0
Q9HXR1	-0.15801	-0.17894	0	0	0	0	0	0	0	0	-0.17314	-0.35632	0	-0.19614	-0.15063	-0.14745	-0.37141	-0.43657	-0.40958	-0.30083	-0.36108	-0.39762	-0.27844	-0.30479	0.3977	0.17832	0.41487	0.36547	0.31652	0.3743	0.45899	0.33277	0.26136	0.19627	0.28602	0.25119	0.17787	0	0	-0.15591	0	-0.22983	0	0	0	0	0	0.29346	0
Q9HUW0	-0.1772	-0.25833	0	0	0	0	0	0	0	0	0	-0.30543	0	0	0	-0.20109	-0.27336	-0.28615	-0.24678	-0.24543	-0.34949	-0.39611	-0.27735	-0.3816	0.27651	0.19104	0.33041	0.31933	0.40616	0.48449	0.51355	0.43036	0.29907	0	0	0.22774	0.21991	0	0	0	0	-0.23311	0	-0.16411	0	0	0.26817	0.43998	0
Q9I055	-0.24637	-0.25846	-0.18714	0	0	-0.27183	-0.22112	-0.23835	-0.43055	-0.37088	-0.26164	-0.41136	-0.22869	-0.26251	-0.1504	-0.3153	-0.32052	-0.36681	-0.24175	-0.40985	-0.44432	-0.23992	-0.26745	-0.40771	0.2402	0	0	0.14345	0.15429	0	0	0	0	0	0.15107	0	-0.2997	-0.28509	0	-0.36161	-0.32185	0	-0.20691	-0.16023	0	0.22602	-0.214	-0.1722	-0.2223
Q9I2W3	-0.23065	-0.15873	-0.22711	-0.15437	-0.26249	-0.36562	-0.21695	-0.2737	-0.45858	-0.5034	-0.33051	-0.55083	-0.29134	-0.32949	-0.34042	-0.36006	-0.57457	-0.56512	-0.50285	-0.54631	-0.59911	-0.50526	-0.45786	-0.5903	0	-0.17968	0	0	0	0	0	0	0	0	0.15363	0	-0.25699	-0.30472	-0.19629	-0.45004	-0.31988	-0.33014	-0.19686	-0.19113	0	0	-0.18803	0	-0.24844
Q9HWF0	-0.39602	-0.50515	-0.47931	-0.34021	-0.42415	-0.38959	-0.5356	-0.50747	-0.52189	-0.56187	-0.60442	-0.71472	-0.52173	-0.6326	-0.4783	-0.4321	-0.61363	-0.67213	-0.65252	-0.5794	-0.56534	-0.65934	-0.65615	-0.60716	0	0	0.14046	0	0	0	0.16307	0	0	0	0	-0.19478	-0.24674	-0.46394	0	-0.32681	-0.22072	-0.34001	-0.30905	-0.39132	-0.21723	-0.24735	-0.32939	0	-0.1989
P42257	-0.16784	-0.14924	0	0	-0.18142	0	-0.26329	-0.24781	-0.34461	-0.55847	-0.469	-0.49319	-0.47474	-0.504	-0.31183	-0.32838	-0.41457	-0.45976	-0.40513	-0.6425	-0.57631	-0.59712	-0.57949	-0.53483	0	0	-0.14296	0	0.17796	0	0.17067	0	0	0	0	0	-0.22418	-0.33899	-0.21413	0	0	-0.40783	-0.50136	-0.51141	-0.44617	-0.33967	-0.29506	0	-0.37046
Q9I2R2	-0.2197	-0.19376	-0.15151	-0.1459	-0.2797	-0.26348	-0.21706	-0.20995	-0.24693	-0.36051	-0.3306	-0.38346	0	-0.26288	0	0	-0.4531	-0.39813	-0.27459	-0.38923	-0.45572	-0.47598	-0.47705	-0.54193	-0.21384	-0.17135	0	0	0	0	0	0	-0.20345	-0.145	0	0	-0.32846	-0.38403	-0.32282	-0.29263	-0.26249	-0.40756	-0.45759	-0.42102	-0.30457	-0.31835	0	0	-0.21171
Q9HXY5	-0.38418	-0.31373	-0.28608	-0.28817	-0.41734	-0.22878	-0.3608	-0.33602	-0.31139	-0.33875	-0.39363	-0.42742	-0.22088	-0.32795	-0.20271	-0.16315	-0.48086	-0.50369	-0.43937	-0.45191	-0.42155	-0.60509	-0.581	-0.54154	0	-0.16023	0	0	0	0	0	0	-0.27775	-0.27389	-0.27949	-0.27299	-0.31934	-0.42935	-0.32988	-0.26839	-0.24678	-0.44985	-0.46051	-0.42493	-0.42022	-0.36357	-0.17092	0	-0.15822
Q9HWE2	-0.37689	-0.32361	-0.2186	-0.15085	-0.27807	-0.23486	-0.17857	-0.15362	-0.15906	-0.15672	-0.28728	-0.27851	-0.14985	-0.23632	0	0	-0.34282	-0.33148	-0.19521	-0.25267	-0.3036	-0.40778	-0.47055	-0.45671	0	0	0	0	0	0	0.23906	0.19769	-0.14243	-0.19039	-0.24838	-0.19358	-0.22264	-0.45042	-0.21419	-0.17645	-0.20337	-0.1794	-0.35917	-0.42454	-0.31096	-0.37079	0	0.17816	0
Q9HTN7	-0.34895	-0.36842	-0.27687	-0.33649	-0.38981	-0.33795	-0.27196	-0.18442	-0.18506	-0.25706	-0.26029	-0.35116	0	-0.26624	0	-0.18065	-0.46325	-0.39811	-0.34551	-0.32447	-0.41197	-0.50099	-0.45418	-0.56781	0	0	0	0.14573	0	0	0	0	-0.23593	-0.22728	-0.20641	0	-0.22609	-0.3282	-0.1703	-0.20941	-0.18069	-0.38493	-0.27592	-0.32683	-0.25071	-0.41032	0	0.188	0
Q9HU42	-0.39034	-0.36783	-0.24716	-0.27804	-0.39066	-0.30016	-0.2113	-0.16134	0	-0.18331	-0.22034	-0.31872	0	-0.21571	-0.15919	-0.1462	-0.48167	-0.40721	-0.38795	-0.28757	-0.35284	-0.51147	-0.46616	-0.53613	0	0	0	0	0	0	0.15809	0	-0.21672	-0.22553	-0.28052	-0.19073	-0.17463	-0.32717	-0.1623	-0.24202	-0.21078	-0.33519	-0.2783	-0.36746	-0.30849	-0.4408	0	0.2342	0
Q9I512	-0.36567	-0.34178	-0.2001	-0.30513	-0.3515	-0.16307	-0.24059	-0.17044	0	-0.16385	-0.22217	-0.30538	0	-0.24446	0	0	-0.43059	-0.40913	-0.37795	-0.34012	-0.35206	-0.48412	-0.43923	-0.46703	0	0	0.15224	0	0	0	0.22601	0	-0.17501	-0.19672	-0.23521	0	0	-0.28038	-0.19683	-0.17912	-0.17449	-0.35663	-0.25629	-0.29406	-0.30395	-0.36334	0	0.2455	0
Q9HV58	-0.34197	-0.31168	-0.21508	-0.20663	-0.27431	-0.30807	-0.14043	0	0	-0.15269	-0.20418	-0.32188	0	-0.24721	0	0	-0.43712	-0.35801	-0.29719	-0.22033	-0.34741	-0.42481	-0.41524	-0.47724	0	0	0.203	0.22978	0.20057	0.2486	0.28564	0.19053	0	0	-0.16417	0	0	-0.28248	0	-0.20882	-0.18294	-0.3222	-0.19032	-0.31505	-0.19418	-0.34452	0.15121	0.35213	0
Q9HXK5	-0.36439	-0.30999	-0.25734	-0.23055	-0.3169	-0.32647	-0.20133	-0.16762	-0.155	-0.22319	-0.25754	-0.34688	-0.14305	-0.2969	0	0	-0.45612	-0.38428	-0.31429	-0.27701	-0.39382	-0.49391	-0.47688	-0.53018	0	0	0	0.18606	0.16738	0.18604	0.22156	0	-0.14798	-0.16646	-0.19377	0	-0.14561	-0.31586	-0.14457	-0.18991	-0.1815	-0.38766	-0.27542	-0.38125	-0.27875	-0.41759	0	0.29969	0
Q9I5V8	-0.35888	-0.43288	-0.28758	-0.38196	-0.3638	-0.3152	-0.28377	-0.27547	-0.24801	-0.28902	-0.2976	-0.45366	-0.23848	-0.30468	-0.26192	-0.25514	-0.50111	-0.56934	-0.47097	-0.42824	-0.49022	-0.55824	-0.54117	-0.54636	0	0	0.17678	0.17982	0	0.19572	0.27576	0.16445	0	-0.19449	0	0	-0.16152	-0.28931	-0.14623	-0.2474	-0.20272	-0.28857	-0.17504	-0.22985	-0.15942	-0.23258	0	0	0
Q9HV46	-0.37238	-0.31832	-0.23279	-0.29408	-0.40186	-0.31317	-0.32362	-0.35287	-0.41217	-0.45583	-0.38021	-0.53662	-0.32959	-0.47702	-0.39532	-0.28843	-0.54301	-0.56441	-0.5134	-0.54833	-0.47794	-0.68113	-0.63973	-0.625	0	0	0	-0.17424	0	0	0	0	-0.16659	-0.16235	-0.33428	-0.2361	-0.23982	-0.48236	-0.18538	-0.1852	-0.21345	-0.55127	-0.39968	-0.45198	-0.49621	-0.51555	-0.15174	0	-0.22508
Q9HTN9	-0.42749	-0.34637	-0.26599	-0.21607	-0.34031	-0.22619	-0.21649	-0.19694	-0.22184	-0.29094	-0.27745	-0.42662	-0.30894	-0.37905	-0.29676	-0.29017	-0.45681	-0.44427	-0.47161	-0.38985	-0.39983	-0.58853	-0.48601	-0.54806	0	0	0	0	0	0.16707	0.25235	0.15148	0	0	-0.17742	0	0	-0.31712	0	0	-0.17692	-0.42337	-0.28633	-0.37869	-0.36816	-0.4072	0	0.24909	0
Q9HWC8	-0.41588	-0.37695	-0.34177	-0.24758	-0.39141	-0.34434	-0.32184	-0.27633	-0.29312	-0.36498	-0.37007	-0.47991	-0.31294	-0.4106	-0.26475	-0.26605	-0.53406	-0.49307	-0.46845	-0.43954	-0.47438	-0.62786	-0.56973	-0.63101	0	0	0	0	0	0	0.19744	0	-0.15245	0	-0.20385	-0.17082	-0.20112	-0.39141	0	-0.21322	-0.2151	-0.45266	-0.35851	-0.42127	-0.36535	-0.41654	0	0.18743	0
Q9HV42	-0.43396	-0.32166	-0.29083	-0.18482	-0.37299	-0.30181	-0.30695	-0.31371	-0.36421	-0.46303	-0.42701	-0.50403	-0.36649	-0.50409	-0.26568	-0.25431	-0.50171	-0.4704	-0.42912	-0.49213	-0.48629	-0.63357	-0.62614	-0.63204	0	0	0	0	0	0	0.16817	0	0	0	-0.24246	-0.18473	-0.22999	-0.49418	-0.23345	-0.21645	-0.24177	-0.48768	-0.45332	-0.55122	-0.51117	-0.52064	0	0.15463	-0.21991
Q9HTM1	-0.30951	-0.35722	-0.20826	-0.23369	-0.20456	-0.27084	-0.31831	-0.36507	-0.46338	-0.47878	-0.36848	-0.51303	-0.25363	-0.44272	-0.19023	-0.25223	-0.33218	-0.45163	-0.31122	-0.46142	-0.41129	-0.45606	-0.49042	-0.51692	0.14878	0	0	0	0.17337	0	0.20455	0	0	0	-0.14277	-0.15145	-0.2707	-0.45328	0	-0.18412	-0.26227	-0.3912	-0.39427	-0.33155	-0.27827	-0.22958	-0.146	0	-0.25406
Q9HU43	-0.33741	-0.27793	-0.18996	0	-0.20716	-0.40159	0	-0.15034	-0.26597	-0.30902	-0.19406	-0.36594	-0.20694	-0.31874	-0.15723	-0.21573	-0.42229	-0.33448	-0.25618	-0.35854	-0.38115	-0.45874	-0.44313	-0.5784	0	0	0	0	0.30507	0.20621	0.27687	0.14495	0	0	-0.18999	0	0	-0.33576	0	0	-0.18401	-0.38998	-0.27397	-0.36562	-0.29758	-0.36476	0	0.31885	0
Q9HWE3	-0.39799	-0.30428	-0.26063	0	-0.24743	-0.3147	-0.29614	-0.27432	-0.28431	-0.30993	-0.2617	-0.33817	-0.29879	-0.38672	-0.26205	-0.21715	-0.39019	-0.33169	-0.32668	-0.31192	-0.3047	-0.46238	-0.46413	-0.51697	0	0.14046	0	0	0.1886	0	0.20199	0	0	0	-0.25333	-0.24532	-0.20898	-0.41504	0	0	-0.2509	-0.3612	-0.33764	-0.40413	-0.45559	-0.4203	0	0.23773	0
Q9HVI7	-0.50562	-0.52945	-0.4536	-0.41213	-0.44912	-0.60422	-0.36479	-0.3312	-0.31878	-0.34658	-0.35547	-0.46723	-0.33646	-0.45771	-0.22124	-0.41689	-0.46509	-0.3786	-0.36759	-0.31369	-0.45604	-0.44382	-0.49994	-0.62463	0	0	0	0	0	0	0	0	-0.26847	-0.29713	-0.32015	-0.23983	-0.26242	-0.39679	0	-0.2276	-0.2255	-0.37633	-0.25172	-0.43084	-0.27597	-0.40181	0	0.1725	0
Q9HZF9	-0.50206	-0.48092	-0.32596	-0.40656	-0.49884	-0.4184	-0.43196	-0.4468	-0.3781	-0.36131	-0.29638	-0.41902	-0.35341	-0.42215	-0.45492	-0.38803	-0.49563	-0.48124	-0.53181	-0.38744	-0.38273	-0.59316	-0.59904	-0.58602	0	0	0	-0.22634	0	0	0	0	-0.33373	-0.30341	-0.47265	-0.40238	-0.32835	-0.49434	0	-0.22171	-0.3008	-0.40655	-0.25455	-0.41391	-0.52718	-0.55281	-0.16962	0	0
Q9I198	-0.38374	-0.30051	0	-0.35359	-0.36261	-0.23986	-0.24253	-0.27285	-0.1898	-0.20879	-0.22438	-0.32791	-0.16267	-0.22964	-0.23156	-0.21804	-0.45093	-0.44956	-0.44687	-0.45317	-0.35261	-0.45793	-0.49173	-0.45624	0	-0.16527	0	0	0	0	0	0	-0.23475	-0.32033	-0.31811	-0.22714	-0.23871	-0.27362	-0.34097	-0.3151	-0.24947	-0.33419	-0.28379	-0.33272	-0.33214	-0.29693	0	0	-0.17172
Q9I421	-0.20387	-0.4051	-0.16365	-0.50476	-0.38607	-0.50504	-0.29369	-0.3214	-0.28345	-0.1953	0	-0.308	0	0	-0.20938	-0.27568	-0.45124	-0.41773	-0.33351	-0.30012	-0.35034	-0.41228	-0.42393	-0.45731	0	-0.18596	0	0	0	0	0	0	-0.35513	-0.36611	-0.39632	-0.23507	-0.32641	-0.24578	0	-0.23969	-0.1633	-0.32778	0	-0.14677	0	-0.20946	0	0	0
Q9I2R3	-0.18064	0	-0.22452	0	0	0	0	0	0	-0.23239	-0.36565	-0.24896	-0.18956	-0.32909	0	0	-0.24398	-0.17724	0	-0.17034	-0.30955	-0.25566	-0.2668	-0.26485	-0.17597	0	0	0.24749	0.1966	0.227	0.18835	0.17583	0	0	0.14553	0	0	-0.25533	-0.29834	0	0	-0.20845	-0.3334	-0.35947	-0.20609	-0.21997	0	0	0
Q9I6C0	-0.34062	-0.16561	-0.38485	0	-0.31175	-0.26449	-0.25775	-0.17008	0	-0.22922	-0.45329	-0.29702	-0.27638	-0.38382	0	0	-0.38693	-0.24669	-0.24727	-0.24904	-0.38794	-0.36658	-0.41066	-0.42476	-0.34308	0	0	0.19371	0	0	0	0	-0.23149	-0.22458	0	0	-0.2019	-0.2749	-0.41658	-0.21079	-0.14477	-0.32538	-0.42649	-0.46843	-0.28159	-0.30968	0	0	0
Q9HZ64	-0.25372	-0.15039	-0.23139	0	-0.28182	0	-0.26855	-0.14053	0	-0.25473	-0.40096	-0.28164	-0.22567	-0.30476	0	0	-0.32968	-0.30839	-0.25725	-0.34228	-0.36839	-0.42758	-0.3911	-0.37435	-0.22269	0	0	0	0	0	0	0	-0.22084	-0.17042	0	0	-0.21517	-0.26653	-0.45917	-0.17957	-0.15509	-0.32604	-0.45725	-0.39063	-0.35761	-0.3134	-0.15097	0	0
Q51466	-0.31684	0	-0.24132	0	-0.18202	0	-0.20795	-0.14339	0	-0.24186	-0.40925	-0.3217	-0.24008	-0.30241	0	0	-0.20727	-0.15204	-0.15675	-0.24898	-0.34901	-0.38608	-0.29362	-0.35443	-0.15284	0	0	0	0	0	0	0	0	0	0	0	0	-0.29726	-0.56184	-0.28463	-0.29918	-0.23455	-0.38777	-0.35985	-0.27446	-0.19684	0	0	0
Q9HUM8	-0.20513	-0.55105	-0.20939	-0.33724	-0.30803	0	-0.41051	-0.33323	-0.23886	-0.31823	-0.26749	-0.23503	0	-0.17768	0	-0.18449	-0.36139	-0.4573	-0.38144	-0.35062	-0.31161	-0.25298	-0.34778	-0.37543	0	-0.14389	0	0	0	-0.32027	0	0	-0.33565	-0.34868	-0.26097	-0.16087	-0.42043	-0.40834	-0.24337	-0.31246	-0.46242	0	-0.42277	-0.17051	-0.21302	-0.1672	-0.34812	-0.26872	-0.28626
Q9I6Q2	0	0	0	0	-0.19677	-0.23355	-0.20002	-0.1519	0	-0.25225	-0.26729	-0.1619	0	0	0	0	-0.3286	-0.22257	0	-0.31797	-0.40365	-0.26416	-0.34497	-0.37503	-0.36168	-0.32561	-0.34048	0	0	-0.19	-0.15087	0	-0.31805	-0.15023	0	0	-0.44579	-0.23493	-0.33978	-0.23332	-0.21472	-0.23491	-0.39389	-0.34563	-0.28275	-0.15947	-0.24083	0	-0.18394
Q9HUV5	0	0	-0.16582	0	-0.29221	-0.30851	-0.24615	-0.14468	-0.19538	-0.31078	-0.34109	-0.25294	0	-0.18396	0	-0.17603	-0.49109	-0.32917	-0.24352	-0.4404	-0.52381	-0.35813	-0.44943	-0.51113	-0.28046	-0.27331	-0.27445	0.15762	0	0	0	0	-0.27128	0	0	0	-0.45433	-0.28999	-0.33263	-0.24278	-0.14204	-0.31869	-0.38566	-0.39274	-0.20102	-0.18853	-0.20745	0	-0.25395
Q9I662	0	0	0	0	0	0	0	0	-0.23208	-0.34317	-0.20073	-0.20215	0	-0.24332	0	0	-0.35708	-0.31723	0	-0.44168	-0.37498	-0.28449	-0.3716	-0.38304	0	0	-0.28538	0	0.21119	0	0	0	0	0	0	0	-0.28406	-0.25518	0	0	0	-0.43238	-0.42285	-0.36195	-0.33806	-0.23985	0	0	-0.34029
O54439	-0.21125	0	-0.21311	0	-0.16451	0	-0.24441	-0.20644	-0.28221	-0.43725	-0.47526	-0.42087	-0.32464	-0.45413	0	-0.16433	-0.40135	-0.34024	-0.24677	-0.48827	-0.5125	-0.46208	-0.48749	-0.4596	0	0	0	0.15959	0.27591	0	0.16995	0	0	0	0	0	-0.21269	-0.32156	-0.29307	-0.15741	-0.14107	-0.4021	-0.48405	-0.50604	-0.32376	-0.19195	-0.15849	0	-0.32903
Q9HZ68	-0.19867	0	-0.20445	0	-0.14402	-0.17336	-0.24723	-0.1579	-0.21586	-0.37353	-0.36393	-0.30494	-0.2346	-0.35768	0	0	-0.35933	-0.28877	-0.17295	-0.37413	-0.4541	-0.38363	-0.42456	-0.45779	0	0	-0.16049	0	0.28896	0	0.14555	0	0	0	0	0	-0.27462	-0.30068	0	0	-0.18342	-0.36261	-0.47948	-0.44499	-0.34899	-0.2542	0	0	-0.22826
Q9HYP8	-0.21227	0	-0.14544	0	-0.17454	0	-0.25135	-0.19281	0	-0.25754	-0.341	-0.27348	-0.15892	-0.23896	0	0	-0.27918	-0.32415	-0.17816	-0.36035	-0.33168	-0.39042	-0.41392	-0.33619	0	0	0	0	0	0	0	0	-0.20822	0	0	0	-0.3024	-0.25066	-0.31326	-0.18602	-0.20354	-0.32529	-0.49805	-0.38317	-0.34475	-0.18012	-0.16494	0	-0.15446
Q9HY79	0	0	0	0	0	0	0	-0.16373	-0.27691	-0.36915	-0.15035	-0.31822	0	-0.15613	0	0	-0.2806	-0.37161	0	-0.42351	-0.38291	-0.38053	-0.39343	-0.36675	0	0	0	0	0.16593	0.14316	0.22102	0	0	0	0	0	-0.26279	-0.30193	-0.23019	-0.20958	-0.21441	-0.30876	-0.28107	-0.24307	-0.19659	0	0	0	-0.28491
Q9HXH9	0	-0.20771	0	-0.46574	-0.29761	-0.42771	-0.19617	-0.22159	-0.37952	-0.35579	0	-0.23558	0	0	0	-0.3225	-0.31266	-0.33748	-0.18234	-0.48401	-0.49519	-0.31808	-0.34935	-0.5108	-0.211	-0.49555	-0.40535	0	0	-0.18599	-0.2155	-0.23118	-0.30101	-0.3424	-0.21854	-0.14209	-0.51213	-0.21798	-0.21269	-0.22735	-0.1938	-0.27323	-0.14343	0	0	0	-0.32961	-0.26255	-0.22701
Q9I693	0	-0.17653	0	-0.42746	-0.27837	-0.29941	0	-0.20369	-0.29539	-0.30378	0	-0.31412	0	0	0	-0.22952	-0.32544	-0.41384	-0.22536	-0.40911	-0.4821	-0.36629	-0.3667	-0.43957	-0.19539	-0.48601	-0.25268	0	0	0	0	0	-0.16683	-0.32396	-0.1469	0	-0.36808	-0.19037	-0.32367	-0.3359	-0.21263	-0.30636	0	0	0	0	-0.15803	0	-0.19552
Q9HUZ8	0	0	0.19865	-0.30874	-0.18194	-0.26349	0	-0.15577	-0.26935	-0.27245	0	-0.22802	0.14789	0.15094	0	-0.18649	-0.23095	-0.34639	0	-0.34899	-0.39445	-0.25932	-0.28979	-0.36418	-0.14691	-0.49814	-0.32396	0	0	0	0	0	0	-0.23168	0	0	-0.37883	0	-0.21009	-0.30237	-0.19559	-0.22302	0	0	0	0	0	0	-0.22058
Q9I5U2	0	0	0	-0.32105	-0.29038	0	0	0	0	0	0	-0.15479	0	0.15601	-0.25472	-0.14305	-0.31759	-0.4629	-0.39568	-0.28313	-0.34048	-0.368	-0.30132	-0.32407	0	-0.42366	0	0	-0.20266	0	0	0	0	0	0	0	-0.16162	0	0	-0.23882	0	-0.20056	0	0.15701	0	0	0	0	0
P08308	0	-0.14483	0.1611	-0.25746	-0.28892	-0.29045	0	0	-0.31557	-0.31559	0	-0.26346	0	0	-0.20272	-0.23491	-0.32194	-0.33777	-0.26529	-0.35883	-0.36322	-0.34812	-0.3168	-0.45499	-0.1593	-0.38742	-0.18528	-0.14232	0	0	0	0	0	0	-0.19115	0	-0.18367	-0.27509	-0.1858	-0.30198	-0.17836	-0.2504	0	0	0	-0.22334	0	0	-0.234
Q9HUJ1	0	0	0.31545	-0.16825	0	-0.16272	0.23742	0	-0.18199	-0.2152	0.19564	0	0.21068	0.21021	0	0	-0.14748	-0.26149	0	-0.28941	-0.33293	-0.21082	-0.18479	-0.32474	0	-0.383	-0.18152	0	0	0.22453	0	0	0.14702	0	0	0	0	0	-0.17693	-0.20017	-0.14909	-0.20015	0	0	0	0	0	0	-0.14716
P0DP44	0	0	0	-0.21055	0	0	0	0	0	-0.14784	0	-0.19515	0	0	0.14547	0	0	-0.30663	0	-0.2482	-0.32863	-0.21916	-0.21942	-0.24892	0	-0.22628	0	0.28325	0	0.21119	0.17926	0	0	-0.14758	0	0.20891	0	0	-0.34124	-0.22615	-0.16452	0	-0.15786	0	0	0	0	0	0
Q9HV69	0	0	0	-0.19698	0	0	0	0	0	0	0	-0.18803	0	0	0	0	-0.19232	-0.27495	0	-0.23169	-0.3621	-0.21544	-0.24481	-0.27959	0	-0.26692	0	0.29254	0	0	0	0	0	-0.18291	0	0	-0.18935	0	-0.32236	-0.27682	-0.17023	-0.17281	-0.15692	0	0	0	0	0	0
Q9I4Y1	0	0	0.15589	-0.19099	0	-0.14248	0	0	0	-0.16057	0	-0.15132	0.18823	0	0.21052	0	0	0	0	-0.16708	-0.30845	0	-0.14366	-0.24804	0	-0.22464	-0.14816	0.17011	0.14974	0	0	0	0	0	0	0	-0.25371	0	-0.20186	-0.18799	-0.19275	-0.24235	0	0	0	0	0	0	0
G3XD72	0	0	0.25526	-0.24602	0	0	0	0	-0.17806	-0.19636	0	-0.1702	0.22878	0.17087	0	0	0	-0.24169	0	-0.27302	-0.33627	-0.19556	-0.19625	-0.30432	0	-0.38816	-0.22041	0	0	0	0	0	0	-0.20506	0	0	-0.27816	0	-0.29631	-0.26263	-0.1906	-0.20017	0	0	0	0	0	0	-0.177
Q9I3H5	0	0	0.26796	-0.19997	0	0	0.14666	0	0	0	0	0	0.23779	0.22892	0.15178	0	0	-0.17185	0	-0.24119	-0.32156	-0.20867	-0.17248	-0.28788	0	-0.38944	-0.17163	0	0	0	0	0	0	0	0	0	-0.23215	0	-0.33698	-0.29966	-0.16472	-0.19226	0	0	0	0	0	0	0
Q9HWF9	0	-0.23956	0	-0.32441	-0.28793	-0.26947	-0.15126	-0.21793	-0.3841	-0.32608	-0.19484	-0.30154	0	0	0	-0.164	-0.28173	-0.42688	-0.19191	-0.44512	-0.33002	-0.32056	-0.45585	-0.40122	-0.16322	-0.32422	-0.30635	0	0	0	0	0	-0.17123	-0.31874	-0.25903	-0.2463	-0.43712	-0.39731	-0.26462	0	0	-0.27203	-0.3344	-0.24122	0	-0.2008	-0.14472	0	-0.23293
Q9I3C4	-0.1452	-0.18018	0	-0.29738	-0.2895	-0.23949	0	0	-0.23267	-0.30429	0	-0.29448	0	0	0	-0.17367	-0.26997	-0.33919	-0.19792	-0.3515	-0.46013	-0.38129	-0.33283	-0.52505	-0.22779	-0.42545	-0.26685	0	0	0	0	0	0	-0.22416	0	0	-0.34999	-0.24345	-0.31109	-0.31517	-0.25165	-0.28126	-0.27569	-0.16036	0	0	0	0	0
Q9I1N1	-0.14375	-0.23424	0	-0.38149	-0.35257	-0.37705	-0.19553	-0.29655	-0.39773	-0.44783	-0.2648	-0.43775	0	-0.14266	-0.14335	-0.27717	-0.42332	-0.4691	-0.28455	-0.48696	-0.56754	-0.46226	-0.50313	-0.57428	-0.29798	-0.47097	-0.33826	0	0	0	0	-0.17983	-0.24469	-0.33308	-0.20118	-0.17392	-0.49156	-0.36795	-0.38969	-0.39221	-0.28389	-0.37901	-0.32369	-0.29082	-0.18377	-0.16896	-0.25449	-0.15899	-0.29151
G3XD11	0	-0.21697	0	-0.31353	-0.20146	-0.24855	0	0	0	0	0	0	0.16549	0	0	0	-0.26605	-0.31369	-0.17605	-0.22307	-0.26978	-0.30191	-0.27517	-0.35582	0	-0.19589	0	0	0	0	0.17141	0	0	-0.18661	-0.18956	0	-0.16177	0	0	-0.17954	0	-0.24689	0	0	0	0	0	0.21227	0
Q9HWW1	0	-0.1934	0	-0.3625	-0.2435	-0.18028	0	0	0	0	0	-0.17385	0	0.14836	0	0	-0.19404	-0.30852	-0.1486	-0.25333	-0.34511	-0.34305	-0.28011	-0.39311	0	-0.36779	-0.17761	0	0	0	0	0	0	-0.24539	-0.15042	0	-0.27355	0	-0.15687	-0.20438	-0.18074	-0.2486	0	0	0	0	0	0	0
Q9I4W3	-0.23777	-0.19807	0	-0.14776	-0.26853	-0.34077	0	0	-0.215	-0.3081	-0.18301	-0.35514	0	-0.20946	0	-0.15504	-0.38122	-0.30824	-0.22958	-0.26474	-0.41077	-0.42496	-0.38645	-0.53743	-0.18903	0	0	0.15017	0	0.30644	0.1839	0	0	0	0	0	0	-0.30903	-0.19287	-0.24007	-0.16146	-0.34497	-0.18823	-0.30727	-0.18424	-0.35426	0.16031	0.20014	0
Q9I5G0	0	0	0	0	-0.19759	-0.33781	0	0	-0.21238	-0.3151	0	-0.22184	0	0	0	0	-0.3954	-0.25358	0	-0.32267	-0.43563	-0.36584	-0.35639	-0.49298	-0.25562	-0.17423	-0.17528	0.27528	0.22266	0.1573	0	0	0	0	0	0	-0.22493	-0.21143	-0.1476	-0.17211	0	-0.31904	-0.22899	-0.33046	0	-0.27621	0	0.18622	-0.24152
Q9I020	-0.4391	-0.58716	-0.54408	-0.76233	-0.66484	-0.71857	-0.6362	-0.70282	-0.74771	-0.61714	-0.52357	-0.66479	-0.50137	-0.52096	-0.596	-0.56112	-0.42422	-0.61301	-0.52612	-0.49922	-0.54606	-0.56784	-0.66098	-0.66087	-0.40123	-0.45705	-0.42722	-0.51088	-0.44524	-0.35093	-0.38655	-0.4495	-0.53358	-0.61071	-0.5486	-0.61742	-0.65656	-0.65527	0	-0.3278	-0.32997	-0.38738	-0.287	-0.3015	-0.36105	-0.37381	-0.58695	-0.51518	0
P48636	-0.36831	-0.44279	-0.40977	-0.47974	-0.67375	-0.67493	-0.57641	-0.59797	-0.66693	-0.64019	-0.46954	-0.56717	-0.50862	-0.52258	-0.61872	-0.53983	-0.60237	-0.46703	-0.52247	-0.51965	-0.48159	-0.57012	-0.61549	-0.66052	-0.51917	-0.43725	-0.51595	-0.56964	-0.50792	-0.53364	-0.53073	-0.54047	-0.62203	-0.39685	-0.62447	-0.64742	-0.67635	-0.74325	0	-0.40379	-0.33449	-0.41996	-0.27196	-0.51121	-0.57427	-0.60936	-0.54046	-0.41856	-0.33402
Q9I030	-0.53488	-0.5127	-0.52516	-0.70331	-0.76576	-0.77289	-0.68133	-0.76102	-0.80501	-0.77071	-0.69308	-0.75573	-0.61101	-0.71384	-0.63248	-0.64954	-0.66251	-0.63285	-0.65269	-0.69524	-0.65836	-0.71649	-0.83146	-0.79263	-0.63616	-0.54918	-0.51855	-0.52281	-0.54312	-0.48025	-0.58953	-0.61372	-0.67684	-0.7174	-0.68775	-0.69025	-0.74747	-0.80119	-0.48735	-0.46179	-0.38635	-0.58181	-0.51157	-0.68886	-0.63535	-0.65845	-0.64406	-0.4882	-0.39556
Q9HY01	-0.41308	-0.47977	-0.46425	-0.53595	-0.71205	-0.78211	-0.65515	-0.75136	-0.8457	-0.85232	-0.70035	-0.74518	-0.61998	-0.75431	-0.53343	-0.64591	-0.67799	-0.53407	-0.53025	-0.68576	-0.70783	-0.64892	-0.78937	-0.77866	-0.63918	-0.49636	-0.58559	-0.40297	-0.37831	-0.52182	-0.59146	-0.59855	-0.63884	-0.56241	-0.59851	-0.56111	-0.77489	-0.84513	-0.41493	-0.5206	-0.4009	-0.53879	-0.485	-0.75474	-0.6182	-0.58144	-0.635	-0.45866	-0.59199
Q9I0M7	-0.38222	-0.41942	-0.35639	-0.53816	-0.64312	-0.73708	-0.62155	-0.73512	-0.86288	-0.83429	-0.62469	-0.70768	-0.51699	-0.61816	-0.50373	-0.56682	-0.61333	-0.57723	-0.48865	-0.72379	-0.66468	-0.61191	-0.77363	-0.7751	-0.56746	-0.57072	-0.64803	-0.5047	-0.4263	-0.51507	-0.54923	-0.60257	-0.60527	-0.53653	-0.58355	-0.62695	-0.85511	-0.8402	-0.42032	-0.5333	-0.43761	-0.51091	-0.52363	-0.64185	-0.59308	-0.50148	-0.65871	-0.52987	-0.5739
Q9HY85	-0.49008	-0.53819	-0.51275	-0.5061	-0.66478	-0.74598	-0.62385	-0.68524	-0.75151	-0.77977	-0.66366	-0.7116	-0.60646	-0.67872	-0.43368	-0.64683	-0.52915	-0.43145	-0.47136	-0.57579	-0.69294	-0.62087	-0.7179	-0.83054	-0.44653	-0.41853	-0.51318	-0.35827	-0.22402	-0.36507	-0.42163	-0.48705	-0.50964	-0.44157	-0.45766	-0.50836	-0.69877	-0.72942	-0.27758	-0.4571	-0.38545	-0.5564	-0.49036	-0.66527	-0.54031	-0.48566	-0.51209	-0.33022	-0.41444
G3XD74	-0.5705	-0.53882	-0.6715	-0.56103	-0.74591	-0.72881	-0.80797	-0.79766	-0.78198	-0.76466	-0.75114	-0.77354	-0.73513	-0.75607	-0.70523	-0.63245	-0.74247	-0.72219	-0.76627	-0.72233	-0.70709	-0.78816	-0.86924	-0.82381	-0.39126	-0.38992	-0.37698	-0.45221	-0.39359	-0.45212	-0.40252	-0.47558	-0.58775	-0.42901	-0.47479	-0.6321	-0.71361	-0.74462	-0.26041	-0.4865	-0.42507	-0.50931	-0.47842	-0.59393	-0.59773	-0.51478	-0.68152	-0.45032	-0.30509
Q9HZM5	-0.51835	-0.53781	-0.52798	-0.64337	-0.75474	-0.66718	-0.66482	-0.65288	-0.72659	-0.7053	-0.58053	-0.70835	-0.56924	-0.56547	-0.6011	-0.59769	-0.65322	-0.59789	-0.63182	-0.63674	-0.64004	-0.74485	-0.71657	-0.80314	-0.47895	-0.50253	-0.46179	-0.46408	-0.49845	-0.48085	-0.49944	-0.5333	-0.63919	-0.52208	-0.53189	-0.64409	-0.72692	-0.72431	-0.3234	-0.54494	-0.43636	-0.47296	-0.38343	-0.52939	-0.51632	-0.52815	-0.59397	-0.48178	-0.26745
Q9HTZ7	-0.25821	-0.39962	-0.41056	-0.42728	-0.50217	-0.71059	-0.48944	-0.56777	-0.75639	-0.85333	-0.61042	-0.79606	-0.62063	-0.72551	-0.52052	-0.69896	-0.6519	-0.61209	-0.56594	-0.70625	-0.7889	-0.68048	-0.71369	-0.78185	-0.31234	-0.29673	-0.35563	0	0	0	-0.20972	-0.2714	-0.23036	-0.21912	-0.20043	-0.19056	-0.4728	-0.5466	0	-0.31439	-0.20593	-0.57545	-0.32506	-0.52742	-0.33957	-0.39445	-0.45983	-0.24087	-0.41107
Q9I0K1	-0.41056	-0.26161	-0.37338	-0.46922	-0.52744	-0.58891	-0.58771	-0.63783	-0.60243	-0.68663	-0.62711	-0.71777	-0.61773	-0.66992	-0.47575	-0.41899	-0.64496	-0.4868	-0.51015	-0.62068	-0.59146	-0.707	-0.68404	-0.64396	-0.51522	-0.36172	-0.27584	-0.26341	-0.35843	-0.33959	-0.41811	-0.47814	-0.52477	-0.40882	-0.38547	-0.39918	-0.56141	-0.54814	-0.5268	-0.6379	-0.36405	-0.48971	-0.31218	-0.63935	-0.49349	-0.49365	-0.55545	-0.33219	-0.39397
P13982	-0.44452	-0.50215	-0.46436	-0.57179	-0.60126	-0.76334	-0.5244	-0.67097	-0.7174	-0.76882	-0.62921	-0.82517	-0.65584	-0.76346	-0.67771	-0.73326	-0.67871	-0.6363	-0.64865	-0.65065	-0.71825	-0.7326	-0.79157	-0.77195	-0.35109	-0.28834	-0.25664	-0.2511	-0.16563	-0.16051	-0.25975	-0.32654	-0.34027	-0.43952	-0.46017	-0.36727	-0.458	-0.62864	-0.25981	-0.35661	-0.29629	-0.56315	-0.3006	-0.60361	-0.46026	-0.55065	-0.46029	-0.19377	-0.35945
G3XCZ3	-0.44249	-0.50375	-0.48515	-0.50905	-0.61321	-0.58469	-0.59609	-0.6696	-0.69914	-0.7399	-0.70822	-0.79818	-0.56362	-0.68824	-0.61346	-0.57958	-0.67103	-0.64959	-0.64185	-0.62306	-0.65365	-0.62749	-0.73267	-0.67739	-0.37565	-0.3273	-0.26449	-0.285	-0.29434	-0.32769	-0.33742	-0.3837	-0.40228	-0.42735	-0.38768	-0.47574	-0.56094	-0.69898	-0.40955	-0.53762	-0.38067	-0.40856	-0.39423	-0.5781	-0.4022	-0.42491	-0.58287	-0.39644	-0.45532
Q9I5Q3	-0.56005	-0.4768	-0.58269	-0.48274	-0.55335	-0.4229	-0.53635	-0.45089	-0.2696	-0.34942	-0.54361	-0.57214	-0.42803	-0.50312	-0.37947	-0.34908	-0.58736	-0.56501	-0.64715	-0.38936	-0.50844	-0.62256	-0.57874	-0.62039	-0.18366	0	0	0	-0.1939	0	0	0	-0.41126	-0.37558	-0.27295	-0.32316	-0.29936	-0.39831	-0.29712	-0.38188	-0.36269	-0.4308	-0.38219	-0.40618	-0.35066	-0.40411	-0.27536	0	0
Q9HZ67	-0.35059	-0.55437	-0.4574	-0.52024	-0.55372	-0.45315	-0.47585	-0.34556	-0.26336	-0.3331	-0.43123	-0.5231	-0.31262	-0.42112	-0.34416	-0.33753	-0.63985	-0.56438	-0.57968	-0.39218	-0.42156	-0.6218	-0.53256	-0.58207	-0.15956	0	0	0	-0.15342	0	0	0	-0.40408	-0.37961	-0.31857	-0.22129	-0.26867	-0.34786	-0.14171	-0.2698	0	-0.42144	-0.25253	-0.34073	-0.21799	-0.44331	-0.19445	0	0
Q9HVL7	-0.49988	-0.51466	-0.58933	-0.50285	-0.55948	-0.43417	-0.52128	-0.40489	-0.28279	-0.35203	-0.56311	-0.54094	-0.42584	-0.49114	-0.32959	-0.3584	-0.51464	-0.50829	-0.5051	-0.36168	-0.50549	-0.59737	-0.58028	-0.59105	-0.2607	0	0	0	0	0	0	0	-0.42834	-0.44321	-0.29475	-0.28481	-0.3479	-0.42913	-0.25349	-0.22945	-0.21564	-0.40283	-0.3768	-0.44031	-0.32194	-0.41692	-0.28853	0	0
Q9HZ61	-0.32616	-0.39282	-0.42402	-0.5428	-0.54158	-0.48525	-0.42196	-0.33182	-0.26869	-0.33103	-0.37023	-0.43844	-0.26293	-0.34292	-0.25529	-0.37145	-0.55809	-0.46895	-0.46888	-0.3587	-0.5274	-0.54853	-0.49452	-0.56267	-0.36283	-0.30766	-0.15276	0	-0.16356	-0.14431	-0.20885	-0.21357	-0.47273	-0.45974	-0.28281	-0.19398	-0.35527	-0.27343	-0.21903	-0.27861	-0.16742	-0.46892	-0.21425	-0.32244	-0.22941	-0.35783	-0.26222	0	0
Q9HZN4	-0.53732	-0.53571	-0.64176	-0.49789	-0.68925	-0.49316	-0.62335	-0.54044	-0.46043	-0.44235	-0.65254	-0.64405	-0.48231	-0.54437	-0.47594	-0.47209	-0.66884	-0.57526	-0.70529	-0.52051	-0.575	-0.66127	-0.64683	-0.66555	-0.20528	-0.24263	0	0	-0.29092	-0.20788	-0.22123	-0.27036	-0.44047	-0.36299	-0.25731	-0.43527	-0.42065	-0.50388	-0.36114	-0.4481	-0.26617	-0.47289	-0.34051	-0.43625	-0.29268	-0.28856	-0.40916	-0.22455	-0.14257
Q9I689	-0.45025	-0.48704	-0.45092	-0.49391	-0.4854	-0.35992	-0.40872	-0.4131	-0.34987	-0.33103	-0.48813	-0.55276	-0.33441	-0.44174	-0.30906	-0.31133	-0.46138	-0.60442	-0.60578	-0.4341	-0.36852	-0.49835	-0.51944	-0.50821	0	0	0.14402	0	-0.19647	0	0	0	-0.19377	-0.43616	-0.23321	-0.27846	-0.17546	-0.35117	-0.32206	-0.30449	-0.19978	-0.34303	-0.41127	-0.27542	-0.19909	-0.22851	-0.18445	0	0
Q9HWF1	-0.51605	-0.58403	-0.57651	-0.44466	-0.54789	-0.46827	-0.51721	-0.51734	-0.44631	-0.4814	-0.58311	-0.67719	-0.51168	-0.58891	-0.46334	-0.41633	-0.55587	-0.61105	-0.66887	-0.41944	-0.51689	-0.63166	-0.62548	-0.64804	0	0	0.15706	0	0	0	0	0	-0.15209	-0.24103	-0.1708	-0.27427	-0.21068	-0.47123	-0.1631	-0.38607	-0.2737	-0.35078	-0.28608	-0.36	-0.25606	-0.34283	-0.21967	0	0
Q9HXZ0	-0.37356	-0.38653	-0.36783	-0.58033	-0.62281	-0.66433	-0.49514	-0.57612	-0.58433	-0.46405	-0.33368	-0.48978	-0.36711	-0.32939	-0.53225	-0.45045	-0.50883	-0.55213	-0.45632	-0.53542	-0.50379	-0.5981	-0.67836	-0.61465	-0.30507	-0.46351	-0.41185	-0.40854	-0.29827	-0.31193	-0.2607	-0.39558	-0.47057	-0.41378	-0.52214	-0.52948	-0.59474	-0.50728	0	-0.31999	-0.23116	-0.43233	0	-0.25557	-0.40028	-0.33599	-0.44823	-0.28597	0
Q9HXI1	-0.40651	-0.62993	-0.47783	-0.73088	-0.73931	-0.54544	-0.59045	-0.58692	-0.48352	-0.49444	-0.48423	-0.61797	-0.46122	-0.53929	-0.56921	-0.57956	-0.55229	-0.57126	-0.63889	-0.43939	-0.54866	-0.73682	-0.69181	-0.63143	-0.36262	-0.3334	-0.22624	-0.28441	-0.29887	-0.28988	-0.24552	-0.30862	-0.54659	-0.58218	-0.58774	-0.4123	-0.42468	-0.5091	0	-0.21973	-0.16729	-0.52768	-0.20589	-0.45527	-0.4412	-0.60264	-0.40822	0	0
Q9I0A3	-0.48889	-0.67125	-0.53304	-0.72496	-0.75577	-0.75698	-0.60019	-0.67302	-0.64222	-0.57204	-0.54516	-0.71484	-0.48292	-0.5795	-0.61276	-0.64542	-0.66306	-0.61218	-0.67801	-0.51536	-0.54895	-0.68412	-0.71288	-0.71256	-0.33833	-0.33271	-0.18793	-0.28562	-0.3708	-0.25819	-0.34879	-0.41791	-0.53434	-0.61178	-0.60102	-0.56158	-0.5128	-0.64583	-0.24039	-0.4319	-0.29961	-0.4502	-0.23135	-0.47679	-0.35269	-0.50864	-0.41143	-0.24386	-0.1922
Q9HTC6	-0.47449	-0.58966	-0.48813	-0.64001	-0.6477	-0.77521	-0.54453	-0.64047	-0.60392	-0.56145	-0.48195	-0.67422	-0.44288	-0.55303	-0.53585	-0.54716	-0.62342	-0.59608	-0.60136	-0.45188	-0.49905	-0.55237	-0.63905	-0.66798	-0.28821	-0.27368	-0.15097	-0.23043	-0.30212	-0.16033	-0.26575	-0.371	-0.44212	-0.50664	-0.51047	-0.50319	-0.46909	-0.59438	-0.1477	-0.49414	-0.33716	-0.4134	-0.18614	-0.39549	-0.3303	-0.44916	-0.34926	-0.21879	-0.17197
Q00518	-0.28651	-0.4174	-0.41516	-0.56782	-0.4961	-0.58727	-0.41516	-0.43924	-0.47203	-0.48159	-0.37902	-0.54898	-0.40469	-0.48058	-0.36005	-0.55965	-0.40521	-0.41394	-0.41941	-0.34354	-0.48335	-0.57542	-0.50058	-0.53141	-0.3291	-0.23816	-0.25318	0	-0.15659	0	-0.2271	-0.27075	-0.38731	-0.46803	-0.32816	-0.25306	-0.33962	-0.33879	0	-0.14678	0	-0.46746	-0.15235	-0.37181	-0.22373	-0.40272	-0.24548	0	0
Q9HVX7	-0.33423	-0.51284	-0.47947	-0.63395	-0.66008	-0.51091	-0.48656	-0.39387	-0.31939	-0.38901	-0.47566	-0.4824	-0.34823	-0.40138	-0.40794	-0.535	-0.509	-0.40921	-0.51095	-0.32435	-0.46874	-0.53458	-0.50217	-0.53644	-0.56418	-0.41355	-0.32282	-0.18783	-0.42595	-0.3876	-0.48817	-0.40393	-0.65442	-0.6618	-0.51822	-0.41827	-0.47563	-0.42177	-0.28012	-0.19794	-0.14928	-0.4171	-0.31517	-0.48533	-0.31711	-0.54932	-0.40916	-0.23833	0
Q9HXB8	-0.45909	-0.60722	-0.54543	-0.67899	-0.69101	-0.6313	-0.71958	-0.66515	-0.55513	-0.48105	-0.63138	-0.54389	-0.43272	-0.60944	-0.3645	-0.50958	-0.54515	-0.45113	-0.5091	-0.44963	-0.44162	-0.38876	-0.57009	-0.514	-0.40181	-0.29129	-0.27638	-0.24404	-0.39866	-0.46671	-0.49326	-0.48449	-0.71759	-0.72753	-0.6081	-0.54554	-0.60332	-0.64286	-0.32262	-0.36503	-0.23882	-0.37338	-0.3749	-0.54075	-0.39975	-0.4129	-0.58408	-0.37547	-0.29834
Q9HV37	-0.29217	-0.29302	-0.26822	-0.14543	-0.3039	-0.4352	-0.2936	-0.20965	-0.31883	-0.33707	-0.29839	-0.31261	-0.18779	-0.31306	0	-0.18642	-0.44153	-0.32937	-0.22511	-0.3513	-0.42046	-0.41082	-0.45993	-0.59853	-0.14876	0	-0.19091	0	0	0	0	0	-0.26071	0	-0.22304	-0.2115	-0.38742	-0.46247	0	0	-0.20934	-0.37025	-0.4183	-0.41559	-0.34026	-0.37817	0	0	0
Q9HUK8	-0.28315	-0.20132	-0.1803	0	-0.21708	-0.35607	-0.1778	-0.20009	-0.35316	-0.44139	-0.35632	-0.40321	-0.24825	-0.40293	0	-0.16685	-0.40313	-0.27548	-0.16197	-0.36913	-0.43001	-0.45397	-0.48844	-0.58178	-0.16651	0	-0.14246	0	0.2274	0	0	0	0	0	-0.14348	0	-0.284	-0.5055	-0.18801	-0.19059	-0.21486	-0.38187	-0.43341	-0.54474	-0.38101	-0.42578	0	0.1684	-0.28033
Q9I073	-0.3108	0	0	0	-0.24677	-0.2372	-0.24276	-0.23951	-0.35898	-0.42464	-0.35981	-0.28293	-0.26074	-0.31612	0	0	-0.33568	-0.24839	-0.15941	-0.44003	-0.4099	-0.41596	-0.50185	-0.56432	-0.25585	-0.1975	-0.36385	-0.17441	0	-0.17377	0	0	-0.21572	0	-0.19059	-0.26903	-0.47738	-0.53508	-0.33106	-0.25967	-0.32121	-0.35047	-0.60674	-0.56216	-0.55573	-0.38655	-0.15887	0	-0.36357
Q9HUB9	-0.23985	-0.25496	-0.1552	-0.15644	-0.29043	-0.30563	-0.19522	-0.14678	-0.3883	-0.42971	-0.25175	-0.32613	-0.18298	-0.17868	0	-0.26045	-0.32438	-0.33517	-0.22055	-0.42178	-0.46127	-0.40164	-0.39821	-0.60596	-0.15345	-0.2513	-0.36492	0	0	0	0	0	-0.15941	0	0	-0.22018	-0.44208	-0.40152	0	-0.22601	-0.23363	-0.29641	-0.47348	-0.35696	-0.27092	-0.23149	0	0	-0.17765
Q9HTR6	-0.31161	-0.20357	-0.1473	0	-0.36047	-0.3489	-0.2858	-0.30428	-0.41456	-0.47878	-0.33456	-0.38955	-0.27028	-0.30584	-0.22362	-0.21472	-0.48928	-0.43287	-0.32516	-0.54383	-0.51906	-0.56104	-0.60692	-0.66493	-0.22706	-0.26564	-0.32828	-0.19108	0	-0.15382	0	0	-0.24446	0	-0.27629	-0.2881	-0.489	-0.53636	-0.25489	-0.29976	-0.32376	-0.41511	-0.49569	-0.50069	-0.53165	-0.42611	-0.213	0	-0.33394
Q9HVZ0	-0.18398	0	0	0	-0.23301	-0.27597	0	0	-0.35454	-0.47871	-0.20991	-0.39276	-0.25068	-0.22726	-0.26623	-0.25318	-0.46006	-0.37549	-0.29483	-0.53611	-0.52028	-0.58604	-0.52552	-0.64255	-0.20619	-0.2504	-0.2847	-0.14795	0	0	0	0	0	0	-0.16632	0	-0.31765	-0.41169	-0.24474	-0.24941	-0.2435	-0.39675	-0.38417	-0.48486	-0.44042	-0.43036	0	0	-0.34528
Q9I4U1	-0.25754	-0.21737	-0.3053	0	-0.26061	-0.46586	-0.43587	-0.37639	-0.47914	-0.54209	-0.44531	-0.41619	-0.39594	-0.45455	-0.20456	-0.32332	-0.43554	-0.32696	-0.23965	-0.4573	-0.48605	-0.40954	-0.50296	-0.57313	-0.16935	0	-0.38393	0	0	-0.24729	0	-0.17341	-0.30966	0	-0.17692	-0.28079	-0.54302	-0.4859	0	-0.22001	-0.26794	-0.36218	-0.48616	-0.51571	-0.41744	-0.28909	-0.35353	0	-0.336
Q9I4Z8	-0.2713	-0.25473	-0.27433	-0.19816	-0.36795	-0.53129	-0.41413	-0.40697	-0.54301	-0.59762	-0.44658	-0.48182	-0.3687	-0.44002	-0.25191	-0.3666	-0.52686	-0.44156	-0.33508	-0.55953	-0.61669	-0.52803	-0.60832	-0.70293	-0.2983	-0.28809	-0.43646	0	0	-0.2574	-0.1862	-0.22202	-0.34858	-0.1512	-0.22011	-0.29071	-0.61162	-0.53982	-0.15907	-0.32042	-0.33565	-0.44163	-0.5096	-0.52526	-0.42827	-0.34367	-0.34991	-0.15052	-0.35929
Q9I4H8	-0.24765	-0.26153	-0.25419	-0.24024	-0.30623	-0.42285	-0.40271	-0.36597	-0.44781	-0.48616	-0.36268	-0.38648	-0.27225	-0.34175	-0.15254	-0.32462	-0.41559	-0.40369	-0.28686	-0.45117	-0.53069	-0.45081	-0.51431	-0.5783	-0.19135	-0.25344	-0.38576	0	0	-0.22469	-0.14539	-0.19219	-0.33405	-0.20887	-0.14539	-0.22739	-0.55032	-0.37306	0	-0.27127	-0.28444	-0.38999	-0.45057	-0.40448	-0.31559	-0.21511	-0.3125	0	-0.25497
Q9HZJ0	-0.54127	-0.26884	-0.46406	0	-0.43735	-0.40282	-0.45172	-0.38028	-0.39267	-0.4865	-0.60777	-0.48738	-0.51819	-0.64463	-0.31405	-0.26524	-0.59765	-0.41715	-0.46608	-0.50519	-0.51757	-0.58416	-0.65224	-0.67273	-0.30255	0	0	0	0	0	0	0	-0.29449	-0.17081	-0.25933	-0.3008	-0.35461	-0.59129	-0.39514	-0.28289	-0.30085	-0.4717	-0.59375	-0.69376	-0.62633	-0.5837	-0.2325	0	-0.30856
P95459	-0.37955	-0.30437	-0.18288	-0.28079	-0.38939	-0.26222	-0.40978	-0.38234	-0.47845	-0.52327	-0.48021	-0.48617	-0.36951	-0.43658	-0.23907	-0.22069	-0.43768	-0.50112	-0.35687	-0.66499	-0.49757	-0.56583	-0.64397	-0.62547	-0.14994	-0.25041	-0.29743	-0.24518	0	-0.25394	0	-0.14913	-0.29871	-0.26964	-0.32159	-0.32422	-0.52878	-0.57002	-0.3868	-0.31263	-0.28014	-0.39993	-0.62671	-0.55479	-0.54157	-0.39146	-0.37465	-0.17594	-0.36678
Q9HWE4	-0.38172	-0.34586	-0.2808	-0.23794	-0.48472	-0.41888	-0.5269	-0.55239	-0.60577	-0.69834	-0.61308	-0.60576	-0.52803	-0.62999	-0.45337	-0.41847	-0.62079	-0.56184	-0.5213	-0.69713	-0.62452	-0.66408	-0.77529	-0.71255	-0.30358	-0.25826	-0.37886	-0.33788	0	-0.35437	-0.17181	-0.22889	-0.38352	-0.23646	-0.42196	-0.39988	-0.59819	-0.7343	-0.33183	-0.33417	-0.35839	-0.48506	-0.62554	-0.73512	-0.69956	-0.57627	-0.48737	-0.1803	-0.53573
Q9HVL6	-0.54019	-0.5063	-0.46275	-0.36368	-0.48808	-0.40798	-0.51966	-0.47619	-0.55566	-0.65315	-0.67123	-0.66216	-0.60807	-0.63428	-0.36567	-0.44915	-0.4881	-0.55336	-0.4819	-0.66831	-0.64343	-0.64278	-0.70813	-0.764	0	-0.1508	-0.21957	-0.18628	0	0	0	0	-0.2676	-0.29964	-0.26392	-0.31591	-0.5057	-0.66988	-0.35393	-0.27683	-0.33406	-0.40599	-0.64018	-0.62754	-0.53347	-0.43789	-0.41856	-0.23094	-0.24924
Q9I2N2	-0.37954	-0.46848	-0.42046	-0.35043	-0.52129	-0.60204	-0.553	-0.49759	-0.56486	-0.6151	-0.53915	-0.56493	-0.42775	-0.54855	-0.34605	-0.44984	-0.68033	-0.55605	-0.48626	-0.60156	-0.60827	-0.60967	-0.69602	-0.7417	-0.23855	-0.1695	-0.27428	0	0	-0.20677	0	-0.19137	-0.42261	-0.27548	-0.40245	-0.35042	-0.55637	-0.64182	-0.14327	-0.28336	-0.27691	-0.45837	-0.48226	-0.58007	-0.48925	-0.48903	-0.3967	0	-0.39033
O68560	-0.38039	-0.16106	-0.28528	0	-0.4786	-0.44972	-0.28981	-0.41032	-0.51434	-0.59915	-0.51922	-0.4973	-0.45265	-0.50042	-0.37419	-0.3121	-0.53286	-0.41193	-0.41407	-0.54408	-0.543	-0.55486	-0.66195	-0.66454	-0.54896	-0.40883	-0.4205	-0.31813	-0.29089	-0.22704	-0.31344	-0.31672	-0.288	-0.22499	-0.32367	-0.39844	-0.49806	-0.66969	-0.53185	-0.41473	-0.37799	-0.45697	-0.55662	-0.6637	-0.64216	-0.5425	-0.26208	-0.23554	-0.43903
Q9HUX1	-0.43225	-0.28626	-0.46668	-0.21562	-0.44074	-0.37996	-0.37431	-0.38549	-0.50181	-0.53084	-0.68115	-0.57332	-0.49551	-0.47959	-0.25059	-0.29661	-0.41162	-0.45723	-0.36261	-0.59669	-0.50943	-0.46259	-0.59131	-0.58558	-0.27884	-0.28869	-0.25673	-0.17627	0	0	-0.15547	-0.19982	-0.18348	-0.2962	-0.16473	-0.3463	-0.42806	-0.52946	-0.54027	-0.32707	-0.18943	-0.35131	-0.64967	-0.52647	-0.36761	-0.16273	-0.40358	-0.39812	-0.32048
Q9HZG2	-0.29772	-0.15415	-0.29195	0	-0.37875	-0.26274	-0.2937	-0.28789	-0.33784	-0.50578	-0.55761	-0.46691	-0.39782	-0.4491	-0.17798	-0.22183	-0.4704	-0.36599	-0.34551	-0.48141	-0.58109	-0.50362	-0.56146	-0.56906	-0.42212	-0.24986	-0.21924	0	0	0	0	0	-0.17571	0	0	0	-0.35724	-0.48461	-0.54024	-0.33292	-0.23192	-0.36468	-0.47764	-0.58257	-0.42021	-0.37825	-0.26161	-0.14568	-0.31222
Q9HW91	-0.26991	-0.23608	-0.23105	-0.27165	-0.42473	-0.4643	-0.45238	-0.48192	-0.53738	-0.67015	-0.47198	-0.54653	-0.45514	-0.55302	-0.3783	-0.46705	-0.60926	-0.50682	-0.44188	-0.62491	-0.69887	-0.6225	-0.68079	-0.65933	-0.3563	-0.31166	-0.43153	0	0	-0.27863	-0.2119	-0.2396	-0.38921	-0.20358	-0.24291	-0.21003	-0.58509	-0.55174	-0.25963	-0.35056	-0.34811	-0.5	-0.36554	-0.59283	-0.52822	-0.46712	-0.42429	-0.14286	-0.41327
O52759	-0.45729	-0.42065	-0.51291	-0.35593	-0.59123	-0.46275	-0.58691	-0.52814	-0.57735	-0.69237	-0.72055	-0.67306	-0.56886	-0.65094	-0.40268	-0.42203	-0.64538	-0.60471	-0.58444	-0.62975	-0.66762	-0.68922	-0.73047	-0.75486	-0.44478	-0.33273	-0.33681	-0.17921	-0.27197	-0.26021	-0.27514	-0.28322	-0.442	-0.35997	-0.26737	-0.38305	-0.5892	-0.6785	-0.45157	-0.43508	-0.36174	-0.49062	-0.63924	-0.66413	-0.54684	-0.50666	-0.46965	-0.33149	-0.31711
P20576	-0.31343	-0.401	-0.37843	-0.46084	-0.57396	-0.38668	-0.60353	-0.57357	-0.48229	-0.5623	-0.58768	-0.55589	-0.45774	-0.4939	-0.36819	-0.40482	-0.48974	-0.50736	-0.46706	-0.56954	-0.546	-0.61354	-0.6519	-0.5681	-0.41959	-0.43688	-0.43282	-0.32205	-0.39479	-0.47276	-0.39249	-0.41829	-0.63329	-0.47714	-0.43872	-0.42129	-0.68505	-0.59777	-0.39707	-0.34247	-0.34417	-0.4266	-0.50989	-0.55065	-0.51717	-0.41866	-0.57519	-0.37512	-0.23753
P19572	-0.17408	-0.17777	0	-0.25685	-0.44497	-0.34885	-0.4832	-0.52991	-0.5902	-0.67655	-0.48938	-0.44456	-0.35059	-0.45101	-0.29133	-0.34176	-0.50432	-0.41311	-0.33002	-0.62466	-0.60415	-0.46179	-0.61282	-0.57239	-0.52319	-0.5215	-0.63127	-0.34753	-0.3301	-0.54991	-0.44177	-0.42779	-0.51253	-0.308	-0.35435	-0.34172	-0.7695	-0.70754	-0.49904	-0.43281	-0.41617	-0.36268	-0.48815	-0.58308	-0.59607	-0.43292	-0.59116	-0.40969	-0.62913
Q9HTN3	-0.24922	-0.20848	-0.1935	-0.1801	-0.45687	-0.24196	-0.45261	-0.28236	-0.30397	-0.40219	-0.42827	-0.2206	-0.28669	-0.3022	-0.18746	-0.27051	-0.50707	-0.36387	-0.406	-0.56503	-0.44392	-0.4476	-0.5628	-0.54386	-0.34955	-0.36193	-0.43894	-0.18705	-0.31157	-0.36613	-0.28286	-0.2522	-0.4608	-0.24567	-0.25185	-0.32281	-0.60498	-0.48445	-0.41224	-0.15614	0	-0.33342	-0.53398	-0.54362	-0.53031	-0.50215	-0.3901	-0.21139	-0.3459
Q9HTK1	-0.63784	-0.55315	-0.52612	-0.60768	-0.72842	-0.43887	-0.5403	-0.57025	-0.38065	-0.33447	-0.5015	-0.46051	-0.36343	-0.41279	-0.30645	-0.30082	-0.2716	-0.23778	-0.33002	-0.24962	-0.32389	-0.49619	-0.54243	-0.53964	-0.48042	-0.38476	-0.27336	-0.47965	-0.48672	-0.37879	-0.40192	-0.49323	-0.66278	-0.66311	-0.68535	-0.66165	-0.54999	-0.69038	-0.51378	-0.41384	-0.42298	-0.36742	-0.35657	-0.50182	-0.56033	-0.55066	-0.33297	-0.26971	0
Q9I649	-0.41542	-0.42154	-0.51068	-0.59733	-0.53453	-0.32539	-0.47253	-0.36079	-0.15023	-0.19491	-0.4078	-0.37662	-0.21163	-0.26318	-0.21562	-0.18592	-0.2698	-0.28048	-0.28713	0	-0.23182	-0.47487	-0.37678	-0.40755	-0.48002	-0.33243	0	-0.24165	-0.39212	-0.33895	-0.37881	-0.42902	-0.65155	-0.6316	-0.52439	-0.45093	-0.4168	-0.3876	-0.43476	-0.2258	-0.32477	-0.23263	-0.36376	-0.27574	-0.27672	-0.47629	-0.29924	-0.21616	0.20594
Q9I4F9	-0.41767	-0.34778	-0.37413	-0.36665	-0.54229	-0.26186	-0.39214	-0.27299	-0.18245	-0.29208	-0.47538	-0.32154	-0.30739	-0.3418	-0.18665	-0.22089	-0.41473	-0.33667	-0.38032	-0.33517	-0.35665	-0.47913	-0.50403	-0.48659	-0.54343	-0.37395	-0.30325	0	-0.41212	-0.36979	-0.39868	-0.3171	-0.58071	-0.58517	-0.41929	-0.39226	-0.47342	-0.43222	-0.53076	-0.27663	-0.22855	-0.34552	-0.59138	-0.60655	-0.50032	-0.55495	-0.27634	-0.19929	0
Q9I5T1	-0.35519	-0.28707	-0.16022	-0.37093	-0.49844	-0.30959	-0.24579	-0.21678	-0.28077	-0.32952	-0.14502	-0.22647	-0.20663	0	-0.19337	-0.2282	-0.33952	-0.26807	-0.28573	-0.35758	-0.39479	-0.49701	-0.41696	-0.61109	-0.37695	-0.45385	-0.35933	-0.29994	-0.28509	-0.22847	-0.20732	-0.23103	-0.37977	-0.32739	-0.39854	-0.34463	-0.44785	-0.42929	-0.30376	-0.30878	-0.31626	-0.28238	-0.27705	-0.30552	-0.4865	-0.48923	-0.19337	-0.17245	0
Q9HV38	-0.35653	-0.22396	-0.29407	-0.34775	-0.54318	-0.33086	-0.23548	-0.30077	-0.23424	-0.28486	-0.3647	-0.38042	-0.23808	0	-0.30982	-0.2276	-0.37085	-0.36084	-0.34195	-0.3375	-0.45953	-0.46021	-0.48975	-0.51945	-0.48856	-0.55079	-0.31963	-0.2834	-0.38139	-0.21281	-0.25861	-0.27159	-0.34574	-0.36077	-0.29585	-0.38144	-0.44374	-0.41896	-0.52709	-0.40794	-0.30086	-0.30907	-0.27753	-0.30317	-0.34025	-0.27239	-0.28601	-0.2813	0
Q9HZS0	-0.27124	-0.27017	-0.25693	-0.41722	-0.53521	-0.34448	-0.31379	-0.32346	-0.37176	-0.47498	-0.38325	-0.43384	-0.28048	-0.27674	-0.22949	-0.32958	-0.43136	-0.4274	-0.40947	-0.43303	-0.54612	-0.55127	-0.51236	-0.60312	-0.5196	-0.53922	-0.39147	-0.14024	-0.352	-0.16149	-0.29635	-0.29065	-0.36677	-0.4188	-0.22601	-0.24787	-0.4648	-0.42272	-0.47269	-0.36482	-0.26003	-0.41332	-0.36759	-0.38233	-0.36492	-0.39791	-0.27974	-0.28062	0
Q9HTL0	-0.44352	-0.37572	-0.34367	-0.40684	-0.55275	-0.38471	-0.32945	-0.28398	-0.22869	-0.31355	-0.33797	-0.41597	-0.25859	-0.24599	-0.28852	-0.3222	-0.49107	-0.41381	-0.47552	-0.37696	-0.46054	-0.59911	-0.50941	-0.66997	-0.30162	-0.3702	-0.19311	-0.20319	-0.2382	-0.19278	-0.17743	-0.22228	-0.41783	-0.3602	-0.3872	-0.3663	-0.38447	-0.40299	-0.32282	-0.31221	-0.32378	-0.46413	-0.42263	-0.39602	-0.4307	-0.47293	-0.17827	0	0
Q59647	-0.4228	-0.48735	-0.33046	-0.66435	-0.6652	-0.4982	-0.42505	-0.4259	-0.35655	-0.33239	-0.32923	-0.45548	-0.21577	-0.22748	-0.37228	-0.37378	-0.5047	-0.52216	-0.499	-0.44071	-0.44979	-0.59529	-0.57839	-0.63793	-0.36866	-0.50485	-0.28805	-0.3051	-0.42207	-0.31185	-0.30553	-0.36167	-0.57769	-0.61591	-0.58137	-0.50372	-0.53553	-0.48533	-0.34917	-0.35146	-0.30365	-0.44126	-0.32762	-0.32853	-0.39066	-0.45367	-0.32303	-0.19799	0
Q9HWD0	-0.49702	-0.48367	-0.42474	-0.47738	-0.54128	-0.42716	-0.49086	-0.48688	-0.48706	-0.47463	-0.56035	-0.54149	-0.38389	-0.42351	-0.22221	-0.25585	-0.29857	-0.42303	-0.29746	-0.45412	-0.46858	-0.54903	-0.61788	-0.66068	-0.36995	-0.35687	-0.35687	-0.34931	-0.29505	-0.28448	-0.23226	-0.29687	-0.50333	-0.52615	-0.46529	-0.52055	-0.64435	-0.68326	-0.41998	-0.34912	-0.41205	-0.35035	-0.65578	-0.5357	-0.47918	-0.40916	-0.36467	-0.3034	0
Q9I5G7	-0.41094	-0.54067	-0.30295	-0.62093	-0.51213	-0.37126	-0.39107	-0.45555	-0.46552	-0.41326	-0.3967	-0.54705	-0.25622	-0.35238	-0.27111	-0.29792	-0.29291	-0.48938	-0.31478	-0.44344	-0.46962	-0.56921	-0.59572	-0.57509	-0.17011	-0.25761	-0.17266	-0.2227	0	0	0	0	-0.33362	-0.5205	-0.46821	-0.34431	-0.43712	-0.56633	-0.29344	-0.23409	-0.2734	-0.36764	-0.33748	-0.33878	-0.32828	-0.3451	-0.27859	0	0
Q9HXI0	-0.44795	-0.43042	-0.31901	-0.49071	-0.57886	-0.41793	-0.30263	-0.37771	-0.42476	-0.45969	-0.41808	-0.53772	-0.32036	-0.36076	-0.30612	-0.3317	-0.36915	-0.42712	-0.38965	-0.39693	-0.48641	-0.60503	-0.5838	-0.66945	-0.42034	-0.38104	-0.25437	-0.27413	-0.2783	0	-0.14238	-0.21011	-0.3154	-0.4708	-0.42773	-0.39357	-0.40574	-0.5948	-0.42856	-0.32975	-0.31441	-0.40137	-0.40767	-0.46524	-0.43569	-0.53575	-0.17248	-0.14849	0
Q9HZK8	-0.25863	-0.16833	-0.19879	-0.19143	-0.38209	-0.14173	-0.29899	-0.14476	0	-0.20555	-0.29374	-0.17571	-0.28735	-0.22191	-0.1744	-0.14825	-0.32557	-0.19523	-0.20243	-0.25854	-0.36426	-0.40565	-0.39965	-0.38251	-0.40106	-0.2459	-0.30055	-0.15206	0	-0.40608	-0.15334	0	-0.43283	-0.23515	-0.34193	-0.18166	-0.35005	-0.27471	-0.1788	0	0	-0.23367	-0.33937	-0.48121	-0.50448	-0.4957	-0.30815	0	0
Q9I4I0	-0.354	-0.35626	-0.53849	-0.35735	-0.50088	-0.14742	-0.45649	-0.24923	-0.17623	-0.2877	-0.57932	-0.3778	-0.45677	-0.37538	-0.16632	-0.22896	-0.24832	-0.28857	-0.36213	-0.32895	-0.29966	-0.50458	-0.41293	-0.40601	-0.35709	-0.23547	-0.15888	-0.17931	-0.27115	-0.15621	-0.20215	-0.19717	-0.39966	-0.42053	-0.25283	-0.27171	-0.27058	-0.29286	-0.36989	0	0	-0.31564	-0.54637	-0.43842	-0.36054	-0.37814	-0.35505	-0.28117	0
Q9HZJ9	-0.38721	-0.21866	-0.48193	-0.20117	-0.54468	-0.39071	-0.43266	-0.36707	-0.2996	-0.43713	-0.60393	-0.45047	-0.48487	-0.4157	-0.31256	-0.30548	-0.52731	-0.37444	-0.42557	-0.47149	-0.51844	-0.5138	-0.57024	-0.55911	-0.53327	-0.41833	-0.34569	-0.21135	-0.31841	-0.3678	-0.38567	-0.35304	-0.47155	-0.29714	-0.26291	-0.37482	-0.50961	-0.45795	-0.5106	-0.39118	-0.27246	-0.36233	-0.51772	-0.57656	-0.47997	-0.36651	-0.43869	-0.32737	-0.2243
Q9HU13	-0.44304	-0.54287	-0.51616	-0.6012	-0.70428	-0.44474	-0.53173	-0.41893	-0.22404	-0.19669	-0.35739	-0.35843	-0.38167	-0.29943	-0.5057	-0.38787	-0.52737	-0.38545	-0.5766	-0.295	-0.2938	-0.47595	-0.42991	-0.43726	-0.32183	-0.31597	0	-0.3038	-0.5305	-0.46543	-0.42553	-0.38745	-0.63578	-0.52318	-0.55087	-0.49911	-0.37324	-0.37407	-0.21117	-0.35323	-0.21457	-0.21524	0	-0.26911	-0.32077	-0.41791	-0.41089	-0.27356	0
Q9HY11	-0.42887	-0.51042	-0.47748	-0.59453	-0.56392	-0.5415	-0.36033	-0.30957	-0.15068	-0.16665	-0.3041	-0.37673	-0.2416	-0.34583	-0.30229	-0.34534	-0.44165	-0.32573	-0.4346	0	-0.27872	-0.41822	-0.38633	-0.44754	-0.37476	-0.17463	0	0	-0.28459	-0.14336	-0.27512	-0.2625	-0.50711	-0.59085	-0.49648	-0.33892	-0.21129	-0.28296	-0.15456	-0.24383	-0.16737	-0.33721	0	-0.33432	-0.21813	-0.51347	0	0	0.1727
P25084	-0.47305	-0.46115	-0.4502	-0.46827	-0.55822	-0.34287	-0.33742	-0.21949	0	-0.16632	-0.32692	-0.34906	-0.2671	-0.36004	-0.31078	-0.24073	-0.43083	-0.3038	-0.45267	0	-0.23429	-0.48537	-0.37232	-0.47177	-0.36784	0	0	0	-0.29875	0	-0.17969	-0.15432	-0.42209	-0.46481	-0.45855	-0.34776	0	-0.39051	-0.22968	-0.189	-0.17005	-0.29866	-0.24172	-0.38753	-0.34658	-0.6536	0	0	0.16426
Q9I5G8	-0.43213	-0.34832	-0.35096	-0.46926	-0.6954	-0.47275	-0.56934	-0.67735	-0.66111	-0.69342	-0.62281	-0.62909	-0.54628	-0.60876	-0.55238	-0.4043	-0.51374	-0.47015	-0.49364	-0.57872	-0.52115	-0.65509	-0.72621	-0.63399	-0.73846	-0.61067	-0.58969	-0.65972	-0.66086	-0.66495	-0.65166	-0.65057	-0.68809	-0.58107	-0.67995	-0.66937	-0.74504	-0.84031	-0.6089	-0.54902	-0.49451	-0.46549	-0.54815	-0.71438	-0.76902	-0.68107	-0.59988	-0.51573	-0.44324
Q9HW87	-0.54016	-0.45211	-0.57832	-0.59337	-0.78197	-0.61048	-0.70309	-0.70565	-0.70703	-0.68887	-0.72308	-0.66028	-0.63978	-0.67693	-0.59436	-0.53319	-0.61467	-0.59121	-0.64754	-0.61155	-0.56974	-0.69556	-0.76749	-0.70821	-0.71821	-0.57603	-0.55503	-0.52788	-0.68705	-0.55972	-0.66513	-0.62277	-0.73438	-0.70755	-0.60668	-0.71027	-0.75092	-0.79405	-0.54354	-0.46493	-0.39784	-0.49315	-0.59758	-0.68954	-0.68864	-0.64766	-0.6391	-0.58915	-0.27781
Q9I6F6	-0.54512	-0.41452	-0.56862	-0.36626	-0.67823	-0.55219	-0.70001	-0.6512	-0.63939	-0.70823	-0.76462	-0.64824	-0.6331	-0.72215	-0.47231	-0.45032	-0.63085	-0.49514	-0.5372	-0.60455	-0.60251	-0.67698	-0.76493	-0.75095	-0.58491	-0.40068	-0.50388	-0.4243	-0.40032	-0.53426	-0.4999	-0.51478	-0.66149	-0.44316	-0.50724	-0.60716	-0.74157	-0.81772	-0.4773	-0.46105	-0.43709	-0.53115	-0.68467	-0.7874	-0.74497	-0.64481	-0.5799	-0.39474	-0.41315
Q9HVW7	-0.46249	-0.49143	-0.39232	-0.40736	-0.6043	-0.55171	-0.58368	-0.63947	-0.65833	-0.65318	-0.59071	-0.6215	-0.52535	-0.59958	-0.55351	-0.45212	-0.54843	-0.49768	-0.51404	-0.54751	-0.4835	-0.63963	-0.69798	-0.72249	-0.44858	-0.38851	-0.46756	-0.56633	-0.4332	-0.55106	-0.46631	-0.47868	-0.6072	-0.46649	-0.65671	-0.66137	-0.70736	-0.8407	-0.32317	-0.4098	-0.48457	-0.46713	-0.63396	-0.67571	-0.70671	-0.63332	-0.49929	-0.34499	-0.40418
Q9HUK5	-0.433	-0.4094	-0.36348	-0.31985	-0.56606	-0.4005	-0.58591	-0.56573	-0.63782	-0.64346	-0.60728	-0.52985	-0.4936	-0.51384	-0.37718	-0.44768	-0.45164	-0.41824	-0.45718	-0.58081	-0.48452	-0.53824	-0.61511	-0.65758	-0.39176	-0.43445	-0.5839	-0.52314	-0.39602	-0.57199	-0.4773	-0.4728	-0.57671	-0.43138	-0.495	-0.63157	-0.74031	-0.74354	-0.35654	-0.38267	-0.39649	-0.4485	-0.73553	-0.6866	-0.67432	-0.45519	-0.57174	-0.45562	-0.46739
Q9ZFK4	-0.57968	-0.68306	-0.51406	-0.73502	-0.77354	-0.67616	-0.63744	-0.58657	-0.55722	-0.52997	-0.53787	-0.59821	-0.49213	-0.51668	-0.46322	-0.53614	-0.63797	-0.58007	-0.61914	-0.56871	-0.5748	-0.65125	-0.71751	-0.75745	-0.39717	-0.36683	-0.25427	-0.28177	-0.38904	-0.39943	-0.36129	-0.37163	-0.65488	-0.69376	-0.64431	-0.58623	-0.62401	-0.6491	-0.31146	-0.48171	-0.34836	-0.35877	-0.40104	-0.59104	-0.48253	-0.57627	-0.48494	-0.29088	-0.1701
Q9HXT9	-0.49604	-0.62236	-0.47822	-0.70204	-0.74103	-0.60173	-0.57594	-0.58048	-0.58585	-0.60462	-0.59728	-0.67587	-0.47144	-0.54663	-0.46956	-0.54515	-0.55724	-0.58514	-0.58217	-0.56222	-0.57934	-0.70508	-0.73112	-0.74656	-0.51275	-0.47861	-0.39705	-0.34786	-0.45991	-0.39731	-0.44176	-0.45337	-0.64098	-0.72575	-0.62559	-0.57896	-0.64803	-0.66831	-0.40528	-0.40368	-0.32844	-0.50865	-0.54371	-0.63616	-0.50749	-0.60764	-0.46423	-0.32987	-0.17624
Q9HVU0	-0.51672	-0.53598	-0.51261	-0.55111	-0.66986	-0.57495	-0.65722	-0.67655	-0.56055	-0.57398	-0.61759	-0.65739	-0.49424	-0.61634	-0.47095	-0.43175	-0.57683	-0.43518	-0.51524	-0.39547	-0.46944	-0.57993	-0.59511	-0.61484	-0.51373	-0.32232	-0.29235	-0.36437	-0.47879	-0.45127	-0.4869	-0.50411	-0.70748	-0.56788	-0.59033	-0.60568	-0.62865	-0.7535	-0.39652	-0.58895	-0.48555	-0.44743	-0.36953	-0.6191	-0.54286	-0.5562	-0.49856	-0.34694	-0.27617
Q9HVX5	-0.46711	-0.61593	-0.5133	-0.80742	-0.79272	-0.68193	-0.71212	-0.76996	-0.67365	-0.54936	-0.60914	-0.67731	-0.46003	-0.53819	-0.5184	-0.52456	-0.49659	-0.50787	-0.53091	-0.48654	-0.52389	-0.64293	-0.694	-0.64729	-0.54117	-0.53107	-0.424	-0.50571	-0.58104	-0.5306	-0.55775	-0.60005	-0.77989	-0.77218	-0.70874	-0.69879	-0.74177	-0.72601	-0.38537	-0.4833	-0.36187	-0.47547	-0.33899	-0.50915	-0.43759	-0.45119	-0.60855	-0.45221	-0.16385
Q9HZP1	-0.5088	-0.58719	-0.47199	-0.70921	-0.83233	-0.60696	-0.67302	-0.68499	-0.57363	-0.5856	-0.61737	-0.62528	-0.53465	-0.55895	-0.54757	-0.52649	-0.60804	-0.49722	-0.61257	-0.56544	-0.58794	-0.66178	-0.70408	-0.73756	-0.62104	-0.60174	-0.42959	-0.50959	-0.68062	-0.62892	-0.63999	-0.60449	-0.7887	-0.70754	-0.68906	-0.62795	-0.74186	-0.76276	-0.56766	-0.55795	-0.45711	-0.45248	-0.4232	-0.60332	-0.60571	-0.61827	-0.60928	-0.45954	-0.29376
G3XCV0	-0.38907	-0.44307	-0.30653	-0.43303	-0.65526	-0.61077	-0.31421	-0.43022	-0.53704	-0.58326	-0.40046	-0.56851	-0.39684	-0.43901	-0.44266	-0.46483	-0.56029	-0.45388	-0.49328	-0.4799	-0.54119	-0.65187	-0.65895	-0.74603	-0.51502	-0.43172	-0.35014	-0.32957	-0.2854	-0.20309	-0.28758	-0.3342	-0.36416	-0.40808	-0.54253	-0.44706	-0.43868	-0.61843	-0.28453	-0.41313	-0.27649	-0.49918	-0.3482	-0.58467	-0.53197	-0.64993	-0.20778	0	-0.29414
Q9HWE5	-0.50634	-0.48513	-0.47693	-0.50374	-0.71409	-0.63108	-0.60969	-0.60854	-0.70535	-0.74232	-0.68341	-0.71074	-0.60493	-0.65842	-0.51411	-0.5542	-0.66535	-0.57228	-0.59295	-0.73215	-0.70721	-0.77046	-0.81357	-0.86919	-0.51013	-0.43009	-0.45005	-0.44408	-0.34737	-0.36763	-0.36153	-0.39214	-0.55281	-0.45882	-0.55361	-0.55178	-0.686	-0.82175	-0.4467	-0.38915	-0.36173	-0.56657	-0.58979	-0.73502	-0.67055	-0.65857	-0.54018	-0.33549	-0.3875
Q9HVY5	-0.47236	-0.39095	-0.39239	-0.47247	-0.71911	-0.52216	-0.53371	-0.61308	-0.64468	-0.70191	-0.61779	-0.65624	-0.53164	-0.53062	-0.52097	-0.50632	-0.59716	-0.53472	-0.55217	-0.68419	-0.68534	-0.74237	-0.7786	-0.80201	-0.56911	-0.60535	-0.53611	-0.50649	-0.46513	-0.4246	-0.44056	-0.48373	-0.54485	-0.46083	-0.52087	-0.55011	-0.71526	-0.79145	-0.60628	-0.47658	-0.44735	-0.55066	-0.52111	-0.63229	-0.68375	-0.57341	-0.54301	-0.42005	-0.41464
Q9I4J8	-0.51974	-0.50476	-0.50375	-0.47074	-0.64352	-0.63985	-0.66318	-0.65208	-0.58764	-0.61013	-0.68519	-0.66592	-0.51958	-0.66002	-0.47265	-0.47556	-0.71251	-0.57967	-0.56985	-0.59444	-0.61471	-0.64514	-0.76691	-0.73911	-0.38755	-0.27598	-0.2963	-0.25061	-0.21679	-0.39024	-0.30442	-0.35365	-0.59477	-0.47384	-0.53935	-0.52165	-0.6466	-0.74642	-0.36745	-0.44988	-0.39203	-0.50014	-0.53425	-0.69137	-0.58243	-0.54046	-0.51871	-0.21099	-0.38966
O05927	-0.5157	-0.49317	-0.43451	-0.4717	-0.59322	-0.66589	-0.62344	-0.68462	-0.67931	-0.65602	-0.58191	-0.67534	-0.4906	-0.64894	-0.51773	-0.53999	-0.64905	-0.56407	-0.56303	-0.57245	-0.58646	-0.61818	-0.72484	-0.74065	-0.27699	-0.25081	-0.32509	-0.3437	-0.19868	-0.33047	-0.26555	-0.36404	-0.51025	-0.40082	-0.53432	-0.55456	-0.62504	-0.76306	-0.2221	-0.43885	-0.44249	-0.52751	-0.43942	-0.60602	-0.5776	-0.52319	-0.46441	-0.19083	-0.39894
P50587	-0.37588	-0.4343	-0.34697	-0.42964	-0.67036	-0.41511	-0.58102	-0.65349	-0.55373	-0.52998	-0.62258	-0.58552	-0.42861	-0.55713	-0.53787	-0.33998	-0.57644	-0.55118	-0.59859	-0.52115	-0.37467	-0.60511	-0.70743	-0.54149	-0.46806	-0.39169	-0.30536	-0.53418	-0.51511	-0.44801	-0.3852	-0.44726	-0.55721	-0.51313	-0.66684	-0.62574	-0.55008	-0.78173	-0.46768	-0.38107	-0.28937	-0.43984	-0.52023	-0.6157	-0.64961	-0.61327	-0.48563	-0.31811	-0.39967
Q9HTN2	-0.60451	-0.51279	-0.56682	-0.51565	-0.75565	-0.65345	-0.63104	-0.62372	-0.60948	-0.59273	-0.64861	-0.63044	-0.55077	-0.6098	-0.54772	-0.43889	-0.65186	-0.52813	-0.56752	-0.5581	-0.52664	-0.68247	-0.75532	-0.76828	-0.57238	-0.39248	-0.38392	-0.51037	-0.45386	-0.44932	-0.43518	-0.4667	-0.6699	-0.55419	-0.70985	-0.71283	-0.6652	-0.84806	-0.42889	-0.4353	-0.41247	-0.49354	-0.54843	-0.69338	-0.71465	-0.71195	-0.49849	-0.33932	-0.28809
Q9HZA9	-0.56806	-0.52299	-0.43715	-0.533	-0.71753	-0.54975	-0.63123	-0.66484	-0.68348	-0.6363	-0.60807	-0.58213	-0.54365	-0.51507	-0.49234	-0.45598	-0.55186	-0.52663	-0.51507	-0.6654	-0.5391	-0.59169	-0.73798	-0.71231	-0.42342	-0.47596	-0.4618	-0.54381	-0.44178	-0.52585	-0.42956	-0.47824	-0.59947	-0.57313	-0.65292	-0.69235	-0.74804	-0.821	-0.49051	-0.51756	-0.4342	-0.3471	-0.53679	-0.62106	-0.67909	-0.49567	-0.63852	-0.51947	-0.45846
Q9I5V0	-0.42368	-0.40467	-0.53173	-0.59529	-0.72836	-0.39594	-0.64057	-0.57618	-0.44015	-0.4519	-0.61771	-0.48095	-0.46697	-0.45846	-0.40863	-0.36813	-0.37335	-0.33153	-0.42944	-0.34215	-0.38791	-0.50759	-0.5129	-0.47557	-0.74837	-0.61785	-0.52805	-0.50055	-0.74779	-0.65568	-0.74304	-0.67701	-0.8065	-0.7201	-0.55321	-0.62549	-0.68474	-0.6041	-0.5741	-0.41665	-0.32363	-0.36904	-0.44591	-0.50179	-0.51593	-0.49207	-0.617	-0.60239	0
Q9I2X0	-0.40726	-0.33374	-0.50093	-0.42622	-0.60346	-0.45875	-0.53786	-0.53464	-0.4088	-0.48051	-0.73314	-0.564	-0.50981	-0.51645	-0.39003	-0.39604	-0.46588	-0.41984	-0.46222	-0.43265	-0.48407	-0.47145	-0.59008	-0.51906	-0.6571	-0.53206	-0.42498	-0.32169	-0.51115	-0.5294	-0.60417	-0.52255	-0.61271	-0.63203	-0.42372	-0.51705	-0.61027	-0.53947	-0.63527	-0.43465	-0.30236	-0.35528	-0.63576	-0.6348	-0.4479	-0.36976	-0.58349	-0.487	-0.23903
Q9HZY8	-0.31553	-0.358	-0.26467	-0.5045	-0.63461	-0.3972	-0.45008	-0.51784	-0.5273	-0.56031	-0.47202	-0.51321	-0.4355	-0.44277	-0.42862	-0.41439	-0.45435	-0.47366	-0.52176	-0.53618	-0.50943	-0.5954	-0.5955	-0.61802	-0.53406	-0.57508	-0.43127	-0.43307	-0.58859	-0.35824	-0.45216	-0.43226	-0.48588	-0.51613	-0.44495	-0.41416	-0.55452	-0.63263	-0.51685	-0.37795	-0.33411	-0.40841	-0.41044	-0.45848	-0.53937	-0.52336	-0.42409	-0.41312	-0.23279
Q9I6D1	-0.36215	-0.3933	-0.34173	-0.40884	-0.55672	-0.37474	-0.42289	-0.50225	-0.50469	-0.59926	-0.63268	-0.62555	-0.38303	-0.49756	-0.33478	-0.35456	-0.48324	-0.45283	-0.42136	-0.49415	-0.56773	-0.53237	-0.61123	-0.59331	-0.57383	-0.44666	-0.34637	-0.25676	-0.40169	-0.31447	-0.39432	-0.36937	-0.46323	-0.51389	-0.39169	-0.40753	-0.58192	-0.70939	-0.69249	-0.50177	-0.42227	-0.37297	-0.53018	-0.62489	-0.44809	-0.44595	-0.44438	-0.39307	-0.38694
Q9HXD0	-0.40935	-0.3661	-0.38746	-0.43283	-0.58301	-0.29329	-0.4874	-0.44507	-0.38289	-0.4463	-0.60409	-0.54603	-0.4232	-0.55477	-0.42176	-0.23906	-0.52141	-0.46208	-0.48724	-0.42913	-0.35262	-0.54544	-0.54685	-0.49269	-0.50901	-0.29856	-0.19727	-0.3107	-0.4855	-0.28635	-0.33829	-0.32698	-0.49388	-0.5052	-0.48154	-0.41992	-0.39732	-0.65236	-0.56621	-0.32484	-0.21612	-0.43166	-0.45757	-0.54606	-0.55158	-0.6168	-0.39148	-0.29454	-0.22849
Q9HVW2	-0.35846	-0.49002	-0.41995	-0.58606	-0.64434	-0.69221	-0.54136	-0.50223	-0.47401	-0.46296	-0.45116	-0.46546	-0.36865	-0.29744	-0.36368	-0.51099	-0.54776	-0.4482	-0.42445	-0.51347	-0.53668	-0.48288	-0.5791	-0.66448	-0.42231	-0.52701	-0.4697	-0.30556	-0.31219	-0.50526	-0.46757	-0.47049	-0.65782	-0.56924	-0.56287	-0.52645	-0.70684	-0.4912	-0.23497	-0.37138	-0.26248	-0.36113	-0.38354	-0.42621	-0.36504	-0.31607	-0.57025	-0.37594	-0.24786
Q9HV86	-0.28437	-0.33178	-0.31278	-0.38764	-0.51361	-0.52981	-0.50916	-0.44488	-0.49781	-0.54026	-0.41618	-0.44142	-0.34932	-0.30729	-0.33605	-0.43143	-0.56196	-0.4541	-0.39726	-0.55859	-0.60282	-0.5324	-0.57608	-0.67589	-0.37593	-0.47302	-0.52145	-0.2645	-0.21398	-0.47529	-0.36222	-0.3704	-0.54972	-0.31521	-0.36015	-0.41123	-0.71768	-0.50599	-0.20628	-0.375	-0.32982	-0.39111	-0.4003	-0.42684	-0.41883	-0.3175	-0.54729	-0.33276	-0.33872
Q9I6L0	-0.23762	-0.29561	-0.2471	-0.41653	-0.48536	-0.30131	-0.54725	-0.54256	-0.42833	-0.43656	-0.42586	-0.37843	-0.24094	-0.26451	-0.23077	-0.15179	-0.3666	-0.38911	-0.25663	-0.42103	-0.36716	-0.43039	-0.50969	-0.41118	-0.47882	-0.50374	-0.47888	-0.39132	-0.44375	-0.59569	-0.45294	-0.50271	-0.69135	-0.48885	-0.50229	-0.49821	-0.75531	-0.59339	-0.44301	-0.46425	-0.43484	-0.24298	-0.42032	-0.38219	-0.46979	-0.30091	-0.58829	-0.4818	-0.29761
Q9I5U1	-0.21091	-0.27245	-0.28762	-0.35344	-0.50516	-0.49096	-0.46362	-0.53393	-0.47385	-0.50309	-0.48095	-0.48634	-0.3798	-0.34922	-0.37738	-0.38538	-0.46788	-0.45556	-0.38596	-0.54782	-0.47402	-0.46043	-0.58276	-0.48652	-0.42531	-0.53419	-0.49841	-0.37864	-0.41465	-0.53256	-0.48741	-0.51165	-0.5702	-0.40671	-0.43742	-0.46951	-0.68945	-0.49907	-0.34512	-0.41516	-0.31973	-0.35752	-0.42056	-0.45121	-0.40966	-0.22956	-0.56334	-0.43676	-0.32747
Q9HTZ0	-0.19064	-0.365	-0.29569	-0.49705	-0.54123	-0.50117	-0.51628	-0.51384	-0.4579	-0.48864	-0.38861	-0.43366	-0.33455	-0.25204	-0.34346	-0.46703	-0.40859	-0.41904	-0.37129	-0.46567	-0.47753	-0.45766	-0.50355	-0.51071	-0.40149	-0.56356	-0.55848	-0.37447	-0.39352	-0.52988	-0.47684	-0.5009	-0.63111	-0.46429	-0.4507	-0.45892	-0.71725	-0.4424	-0.17219	-0.33037	-0.2865	-0.32584	-0.32302	-0.33743	-0.35032	-0.24511	-0.59369	-0.44859	-0.19225
O87131	-0.27245	-0.34079	-0.28898	-0.57068	-0.57622	-0.54225	-0.4783	-0.55251	-0.58188	-0.58794	-0.48093	-0.53193	-0.34576	-0.30467	-0.31444	-0.45471	-0.49525	-0.51761	-0.45758	-0.59908	-0.63833	-0.48842	-0.58271	-0.62412	-0.54199	-0.72436	-0.53352	-0.27139	-0.5077	-0.49982	-0.58757	-0.54845	-0.56858	-0.60566	-0.33258	-0.43543	-0.75581	-0.47687	-0.56746	-0.61822	-0.42476	-0.33203	-0.42326	-0.39229	-0.28762	-0.15441	-0.61484	-0.60153	-0.36408
Q9I0J5	-0.20553	-0.36171	-0.26326	-0.63235	-0.65013	-0.45482	-0.51454	-0.55886	-0.48292	-0.4727	-0.37369	-0.4139	-0.27554	-0.20186	-0.40603	-0.45978	-0.45577	-0.4374	-0.41879	-0.48538	-0.48416	-0.43511	-0.5091	-0.44433	-0.54557	-0.72192	-0.56955	-0.39959	-0.58487	-0.60346	-0.61847	-0.61186	-0.68156	-0.62784	-0.50975	-0.49438	-0.72759	-0.46743	-0.44094	-0.46634	-0.28708	-0.29306	-0.15841	-0.27545	-0.33381	-0.23251	-0.68385	-0.60819	-0.3322
Q9HVY7	-0.46075	-0.53432	-0.42816	-0.75037	-0.72337	-0.54483	-0.56828	-0.59133	-0.5438	-0.48539	-0.46976	-0.50566	-0.33967	-0.33957	-0.40622	-0.4679	-0.36452	-0.46989	-0.45957	-0.41247	-0.46193	-0.52	-0.5908	-0.60381	-0.60474	-0.66602	-0.56682	-0.49972	-0.67396	-0.56139	-0.6254	-0.61152	-0.74989	-0.82095	-0.63262	-0.70151	-0.77213	-0.61533	-0.42463	-0.44402	-0.40893	-0.36849	-0.45325	-0.44088	-0.44628	-0.45879	-0.53775	-0.53699	0
Q9I2F5	-0.36552	-0.49399	-0.32979	-0.72858	-0.75257	-0.69926	-0.45076	-0.57527	-0.5555	-0.50034	-0.40979	-0.55638	-0.31504	-0.32574	-0.51165	-0.54285	-0.57927	-0.53316	-0.55307	-0.4897	-0.53733	-0.55191	-0.62996	-0.65041	-0.61582	-0.6977	-0.46255	-0.39376	-0.60429	-0.49365	-0.61211	-0.59007	-0.64521	-0.75047	-0.64871	-0.59962	-0.65737	-0.56489	-0.44935	-0.55021	-0.34497	-0.41212	-0.26358	-0.42384	-0.36574	-0.4343	-0.47812	-0.42467	-0.26306
Q9I0I9	-0.46544	-0.51485	-0.53853	-0.61111	-0.72938	-0.65944	-0.70199	-0.68806	-0.61769	-0.55324	-0.51351	-0.45062	-0.42892	-0.42899	-0.447	-0.49719	-0.49962	-0.41649	-0.43793	-0.47413	-0.4713	-0.48635	-0.62034	-0.62509	-0.54824	-0.55177	-0.57762	-0.51132	-0.5315	-0.5977	-0.62033	-0.65577	-0.79656	-0.63503	-0.67281	-0.69839	-0.82934	-0.73456	-0.34979	-0.37944	-0.41605	-0.37634	-0.36479	-0.43235	-0.57405	-0.47855	-0.6459	-0.55586	-0.30879
Q59646	-0.43823	-0.47758	-0.47244	-0.65022	-0.72847	-0.40531	-0.58777	-0.50807	-0.45388	-0.47849	-0.53721	-0.50298	-0.50486	-0.40436	-0.52864	-0.50023	-0.44058	-0.44786	-0.56056	-0.49089	-0.45972	-0.59988	-0.56394	-0.56944	-0.6036	-0.63192	-0.50922	-0.54228	-0.74108	-0.68966	-0.69914	-0.60301	-0.75393	-0.70788	-0.57877	-0.63472	-0.67755	-0.53194	-0.46744	-0.3811	-0.3171	-0.35491	-0.46719	-0.50171	-0.50689	-0.50802	-0.64033	-0.58458	0
Q9HVD7	-0.45213	-0.56179	-0.49659	-0.75119	-0.76791	-0.5134	-0.63793	-0.56473	-0.42695	-0.42812	-0.49814	-0.52213	-0.46651	-0.41228	-0.54835	-0.55229	-0.47673	-0.46655	-0.60253	-0.38013	-0.42299	-0.58835	-0.53666	-0.57487	-0.54267	-0.55843	-0.4258	-0.50178	-0.66834	-0.61645	-0.6223	-0.56826	-0.78651	-0.75195	-0.65908	-0.64207	-0.61654	-0.5207	-0.28265	-0.35243	-0.29737	-0.38717	-0.36428	-0.44401	-0.47348	-0.54623	-0.58465	-0.44541	0
[truncated: 951 more columns]
